# Supplementary material for: Dissecting the shared genetic architecture between endometriosis and polycystic ovary syndrome
Source: Front Endocrinol (Lausanne). 2024 Apr 29;15:1359236. doi: 10.3389/fendo.2024.1359236 (PMC11089172; doi:10.3389/fendo.2024.1359236)
Supplement: Supplementary file 1 [file Table_1.xlsx]

## Sheet: Table S1
Table S1 Genetic correlations estimated using linkage disequilibrium score regression (LDSC) with and without constrained intercept
LDSC test without constrained intercept			LDSC test with constrained intercept
Heritability of phenotype finngen_R9_E4_PCOS_CONCORTIUM			Heritability of phenotype finngen_R9_E4_PCOS_CONCORTIUM
Total Observed scale h2	0.0297 (0.0031)		Total Observed scale h2	0.0446 (0.0023)
Lambda GC	1.1683		Lambda GC	1.1683
Mean Chi^2	1.176		Mean Chi^2	1.176
Intercept	1.0525 (0.0076)		Intercept	constrained to 1
Ratio	0.2983 (0.0432)
Heritability of phenotype GCST90269970			Heritability of phenotype GCST90269970
Total Observed scale h2	0.0158 (0.0014)		Total Observed scale h2	0.0074 (0.0012)
Lambda GC	1.0315		Lambda GC	1.0315
Mean Chi^2	1.0743		Mean Chi^2	1.0743
Intercept	0.9275 (0.0074)		Intercept	constrained to 1
Ratio	< 0 (usually indicates GC correction).
Genetic Covariance			Genetic Covariance
Total Observed scale gencov	0.0122 (0.0015)		Total Observed scale gencov	0.013 (0.001)
Mean z1*z2	0.0826		Mean z1*z2	0.0826
Intercept	0.0041 (0.0054)		Intercept	constrained to 0
Genetic Correlation			Genetic Correlation
Genetic Correlation	0.5626 (0.0591)		Genetic Correlation	0.7143 (0.0575)
Z-score	9.5157		Z-score	12.4275
P	1.8054e-21		P	1.8523e-35

## Sheet: Table S2
Table S2 805 single nucleotide variants identified by PLACO
SNP	pval.PCOS	Z.PCOS	pval.endometriosis	Z.endometriosis	T.placo	p.placo
rs10002	0.000859785	3.3328	2.721e-07	5.14179	17.0876	2.3861e-08
rs10012589	0.000192602	-3.72852	8.872e-14	7.45669	-27.8935	7.48042e-13
rs10012701	0.000193638	-3.72716	9.418e-14	7.44882	-27.8539	7.76905e-13
rs10013070	0.000151276	-3.78898	1.137e-12	7.11278	-27.0353	1.69983e-12
rs10013228	9.55322e-05	-3.90166	1.848e-13	7.35938	-28.8047	3.13035e-13
rs10020668	9.61679e-05	-3.90007	2.202e-13	-7.33594	28.5206	4.10689e-13
rs10026340	0.000151064	-3.78932	8.583e-13	-7.15152	27.0139	1.73495e-12
rs10080229	0.000836835	3.34031	2.721e-07	-5.14179	-17.2244	2.09112e-08
rs10214450	0.000358162	3.56914	1.787e-06	4.77617	17.0005	2.59515e-08
rs10223515	0.00160262	3.15545	2.925e-11	6.65031	20.914	6.00542e-10
rs1023691	9.82358e-05	-3.89492	2.297e-06	-4.72535	18.356	7.02933e-09
rs1023692	5.18048e-05	-4.04733	7.422e-06	4.4812	-18.1847	8.28959e-09
rs1023693	9.19348e-05	-3.91094	2.143e-06	4.73944	-18.5851	5.63763e-09
rs10501121	1.58343e-06	-4.8004	1.142e-07	5.30252	-25.5213	7.23957e-12
rs10501122	1.54269e-06	-4.80563	9.945e-08	5.32773	-25.6706	6.27524e-12
rs10501124	4.82659e-05	-4.06387	7.393e-08	-5.38136	21.8098	2.54071e-10
rs10501125	4.79767e-05	-4.06527	7.393e-08	5.38136	-21.9363	2.25034e-10
rs10517343	0.000194563	-3.72599	9.418e-14	-7.44882	27.6637	9.31835e-13
rs10737462	8.11764e-05	3.94088	3.94e-14	7.56296	29.7098	1.31805e-13
rs10742238	5.8541e-06	-4.53159	7.901e-05	3.94737	-17.9352	1.05416e-08
rs10767832	1.42672e-06	-4.82124	1.724e-07	-5.22689	25.1342	1.04886e-11
rs10767833	5.85518e-06	-4.53156	7.901e-05	3.94737	-17.9351	1.0543e-08
rs10767835	5.44478e-06	-4.54688	7.901e-05	-3.94737	17.9009	1.08953e-08
rs10767836	5.45343e-06	-4.54655	8.816e-05	3.92105	-17.8745	1.11763e-08
rs10767837	5.4781e-06	-4.54559	8.196e-05	3.9386	-17.9507	1.03857e-08
rs10767839	6.30986e-06	-4.51574	0.0001057	-3.87719	17.4622	1.66283e-08
rs10777679	0.000893326	3.32213	5.522e-08	-5.43363	-18.1044	8.95635e-09
rs10799737	0.000424453	-3.5244	3.397e-07	5.1	-18.0248	9.67008e-09
rs10835617	4.73435e-05	-4.06837	7.838e-06	4.46957	-18.2317	7.92263e-09
rs10835618	4.73467e-05	-4.06836	8.163e-06	-4.46087	18.1009	8.98662e-09
rs10835620	4.83181e-05	-4.06361	8.122e-08	-5.36441	21.7398	2.7174e-10
rs10835621	4.77485e-05	-4.06638	8.512e-08	5.35593	-21.8385	2.47172e-10
rs10835622	4.82747e-05	-4.06382	5.566e-08	-5.4322	22.0155	2.08554e-10
rs10835624	4.95861e-05	-4.05757	8.92e-08	5.34746	-21.7567	2.67357e-10
rs10835626	5.05068e-05	-4.05327	7.393e-08	5.38136	-21.8716	2.39442e-10
rs10835627	4.82659e-05	-4.06387	7.393e-08	-5.38136	21.8098	2.54071e-10
rs10835628	4.82659e-05	-4.06387	7.393e-08	-5.38136	21.8098	2.54071e-10
rs10835629	4.82659e-05	-4.06387	7.393e-08	-5.38136	21.8098	2.54071e-10
rs10835630	4.82659e-05	-4.06387	6.727e-08	5.39831	-21.9979	2.12117e-10
rs10835631	2.92119e-05	-4.17953	5.061e-08	5.44915	-22.8367	9.48468e-11
rs10835634	9.74361e-07	-4.89674	1.057e-07	5.31667	-26.1028	4.14883e-12
rs10835638	7.33449e-09	-5.78308	1.597e-18	-8.78261	50.6463	2.92578e-22
rs10835643	7.67786e-06	4.47398	0.000243	-3.66949	-16.4611	4.36639e-08
rs10835644	4.99068e-09	-5.84748	2.826e-19	-8.97531	52.3332	5.90519e-23
rs10835645	4.99068e-09	-5.84748	2.988e-19	-8.96914	52.2973	6.11002e-23
rs10835646	4.98127e-09	-5.84777	2.988e-19	-8.96914	52.2999	6.09469e-23
rs10835649	3.69063e-13	-7.26643	2.099e-21	9.5	-69.2186	6.72041e-30
rs10835655	6.09425e-09	-5.81414	6.945e-19	-8.87578	51.4582	1.35431e-22
rs10835658	6.92054e-09	-5.79286	6.211e-19	-8.8882	51.3413	1.51314e-22
rs10835660	2.49891e-07	-5.15778	7.281e-18	8.61039	-44.5426	9.6232e-20
rs10835661	4.96524e-06	-4.56624	1.742e-17	8.5098	-38.98	1.90957e-17
rs10859856	0.000920513	3.31376	8.193e-08	-5.36283	-17.8232	1.17426e-08
rs10917119	0.00160535	3.15492	4.054e-19	8.93548	28.0735	6.29731e-13
rs10917123	0.00290122	2.97802	1.478e-11	6.75	20.0306	1.40355e-09
rs10917128	0.00119647	3.23972	2.316e-20	-9.24667	-30.0823	9.23406e-14
rs10917130	0.000957459	3.30274	4.005e-20	-9.18792	-30.4701	6.37577e-14
rs10917151	3.07673e-05	4.1677	8.09e-23	9.83333	40.8335	3.27268e-18
rs11030946	0.000272653	-3.64	2.373e-08	-5.58235	20.2618	1.12378e-09
rs11030958	4.56636e-05	-4.07677	6.133e-06	4.52174	-18.4827	6.22199e-09
rs11030960	4.73402e-05	-4.06838	7.525e-06	4.47826	-18.2673	7.65615e-09
rs11030961	4.73435e-05	-4.06837	7.838e-06	-4.46957	18.1362	8.68601e-09
rs11030962	4.73435e-05	-4.06837	7.838e-06	4.46957	-18.2317	7.92263e-09
rs11030966	4.82692e-05	-4.06385	8.512e-08	5.35593	-21.8249	2.50412e-10
rs11030968	4.82747e-05	-4.06382	8.512e-08	5.35593	-21.8248	2.50441e-10
rs11030969	4.82747e-05	-4.06382	8.512e-08	-5.35593	21.7066	2.80531e-10
rs11030970	4.72694e-05	-4.06873	8.512e-08	-5.35593	21.7329	2.73552e-10
rs11030971	4.82747e-05	-4.06382	8.92e-08	5.34746	-21.7903	2.58888e-10
rs11030972	4.82747e-05	-4.06382	8.122e-08	5.36441	-21.8594	2.42269e-10
rs11030974	4.82747e-05	-4.06382	8.92e-08	5.34746	-21.7903	2.58888e-10
rs11030977	4.82659e-05	-4.06387	6.12e-08	-5.41525	21.9471	2.22704e-10
rs11030982	2.94401e-05	-4.17776	5.308e-08	5.44068	-22.7915	9.90502e-11
rs11030983	2.90536e-05	-4.18075	5.061e-08	-5.44915	22.72	1.06079e-10
rs11030985	2.97941e-05	-4.17503	3.798e-08	-5.5	22.9005	8.92191e-11
rs11030986	2.99419e-05	-4.17391	3.985e-08	5.49153	-22.9835	8.23915e-11
rs11030987	2.91917e-05	-4.17968	5.061e-08	5.44915	-22.8375	9.47746e-11
rs11030988	2.9792e-05	-4.17505	3.985e-08	-5.49153	22.8654	9.22772e-11
rs11030989	2.99351e-05	-4.17396	2.294e-08	5.58824	-23.3889	5.58552e-11
rs11030991	1.40495e-06	-4.8243	1.142e-07	-5.30252	25.514	7.29063e-12
rs11030992	1.46632e-06	-4.81577	1.311e-07	-5.27731	25.3478	8.54838e-12
rs11030993	1.62028e-06	-4.79579	1.311e-07	5.27731	-25.3756	8.32385e-12
rs11030997	1.33783e-06	-4.83405	1.521e-07	5.25	-25.4455	7.78427e-12
rs11030998	9.91836e-07	-4.89325	1.269e-07	-5.28333	25.7851	5.62383e-12
rs11031002	1.27353e-07	-5.28263	5.069e-16	-8.10983	42.719	5.44645e-19
rs11031005	4.76212e-12	-6.91247	7.483e-19	8.86747	-61.4618	1.03424e-26
rs11031006	5.2881e-12	-6.89762	8.337e-19	-8.85542	60.917	1.73243e-26
rs11031010	5.75029e-09	-5.82387	3.879e-20	-9.19136	53.3748	2.19909e-23
rs11031014	7.48393e-06	4.47944	0.000243	-3.66949	-16.4812	4.28251e-08
rs11031022	6.8259e-06	4.49905	0.0002351	3.67797	16.5033	4.19214e-08
rs11031025	7.67856e-06	4.47396	0.0002351	3.67797	16.4113	4.58134e-08
rs11031032	7.66249e-06	4.47441	0.0002057	3.71186	16.5643	3.95252e-08
rs11031033	5.00783e-09	-5.84693	3.535e-19	-8.95062	52.1846	6.7995e-23
rs11031034	4.91157e-09	-5.85013	2.988e-19	-8.96914	52.321	5.97395e-23
rs11031035	4.99517e-09	-5.84734	2.671e-19	8.98148	-52.6683	4.29737e-23
rs11031038	6.5019e-06	-4.50938	7.901e-05	3.94737	-17.8472	1.14737e-08
rs11031039	5.01014e-09	-5.84682	2.016e-19	-9.01242	52.5434	4.83786e-23
rs11031040	4.18408e-13	-7.24945	1.749e-21	9.51899	-69.1951	6.87147e-30
rs11031047	3.69063e-13	-7.26643	8.61e-22	-9.59236	69.5133	5.08587e-30
rs11031052	6.09916e-09	-5.81402	8.209e-19	-8.85714	51.3492	1.50186e-22
rs11031056	6.36796e-09	-5.80677	1.503e-17	-8.52695	49.3752	9.77441e-22
rs11031058	2.50398e-07	-5.15741	7.705e-18	-8.6039	44.2426	1.27977e-19
rs11107959	0.000887095	3.32408	5.254e-08	-5.44248	-18.1445	8.61658e-09
rs11126134	3.53094e-05	-4.13621	2.771e-06	4.68707	-19.4379	2.48154e-09
rs11126138	2.90135e-05	-4.18108	2.79e-06	-4.68571	19.5399	2.24965e-09
rs11126143	0.000243416	-3.6691	2.822e-06	-4.68333	17.1374	2.27407e-08
rs111270458	2.29811e-06	4.72527	1.895e-05	4.27692	20.1566	1.24337e-09
rs111407432	1.37927e-05	-4.34714	2.006e-13	-7.34842	31.8495	1.70829e-14
rs111550108	8.21221e-06	-4.45958	6.735e-08	-5.39809	24.0093	3.0816e-11
rs111610638	2.84381e-05	-4.18563	8.984e-08	-5.34615	22.3169	1.56172e-10
rs111633949	8.42714e-06	-4.45401	4.272e-08	5.47923	-24.4699	1.9818e-11
rs111992780	0.00126584	3.22361	4.052e-20	9.18667	29.4905	1.62535e-13
rs112578997	8.5012e-06	-4.45217	4.082e-08	-5.48726	24.3651	2.19118e-11
rs113766362	7.35885e-06	-4.48303	1.885e-08	-5.62222	25.1371	1.04588e-11
rs114078082	0.000255876	3.6563	5.812e-06	4.53311	16.5302	4.08478e-08
rs114088263	0.000370749	3.56008	2.107e-06	-4.74286	-16.931	2.77488e-08
rs114101204	9.75888e-09	-5.73487	0.0002537	-3.65848	20.9206	5.96761e-10
rs114137400	1.12437e-06	4.86851	1.374e-06	4.82879	23.4477	5.27915e-11
rs114183675	0.000430061	3.52092	1.375e-06	4.82857	16.9545	2.7129e-08
rs114344942	0.000329329	3.59107	2.723e-06	4.69065	16.7989	3.15191e-08
rs114472600	0.000432882	3.51918	1.303e-06	-4.83929	-17.0772	2.40998e-08
rs114476612	0.000274328	3.6384	3.079e-06	4.66547	16.9292	2.77982e-08
rs11493214	1.30317e-06	-4.83927	1.311e-07	-5.27731	25.4715	7.5931e-12
rs114964168	9.86825e-09	-5.73298	0.0002959	-3.61883	20.6868	7.47049e-10
rs115166491	0.000373706	3.55798	1.895e-06	4.76429	16.9051	2.84505e-08
rs115429675	1.91933e-06	4.76173	9.557e-06	4.42697	21.0249	5.39865e-10
rs115450053	0.000364032	3.56487	4.75e-06	-4.57554	-16.3553	4.83581e-08
rs115780893	0.000372984	3.5585	1.964e-06	-4.75714	-16.9746	2.66081e-08
rs115805051	1.29092e-07	5.28014	1.454e-05	-4.33557	-22.9536	8.47865e-11
rs116141873	0.000336117	3.58574	4.589e-06	4.58273	16.3883	4.68414e-08
rs116158112	0.00031463	3.60295	4.669e-06	4.57914	16.4541	4.39599e-08
rs116344531	0.000377329	3.55545	2.214e-06	-4.73285	-16.8734	2.93362e-08
rs116526250	0.000362068	3.56628	1.804e-06	4.77419	16.9798	2.64734e-08
rs116621273	2.07764e-07	5.19226	1.545e-05	-4.32215	-22.5016	1.30816e-10
rs116638091	0.000334241	3.5872	4.543e-06	4.58484	16.4025	4.62026e-08
rs116836493	0.000354046	3.57216	2.324e-06	-4.72302	-16.9173	2.81174e-08
rs117027891	9.27129e-07	4.90651	2.054e-06	4.74806	23.2356	6.46964e-11
rs11751190	0.000754606	3.36892	9.843e-19	8.83688	29.654	1.39024e-13
rs11755383	0.0174824	2.37639	4.52e-13	-7.23899	-17.2787	1.98453e-08
rs11756362	0.0175271	2.37546	4.315e-13	-7.24528	-17.287	1.96876e-08
rs118069541	1.39409e-07	5.26603	1.617e-05	4.31208	22.6471	1.13765e-10
rs11900280	0.00011023	-3.86689	3.28e-06	4.65248	-18.0386	9.54224e-09
rs12027753	0.00159338	3.15711	3.854e-20	9.19205	28.897	2.86599e-13
rs12037376	1.13019e-05	4.39065	6.882e-24	10.0784	44.0932	1.47499e-19
rs12038474	0.000575109	3.4431	3.206e-21	9.45578	32.425	9.86403e-15
rs12042083	0.00242499	3.03255	2.805e-15	7.89928	23.8616	3.55028e-11
rs12055461	0.00527716	2.78961	7.387e-10	-6.15758	-17.2371	2.06572e-08
rs12093861	0.00617035	2.73859	2.577e-09	-5.95652	-16.3688	4.77337e-08
rs1209731	9.84918e-13	7.13259	0.0002779	-3.63504	-26.0112	4.5292e-12
rs12111427	0.000714233	3.38406	9.843e-19	8.83688	29.7877	1.2236e-13
rs12173791	2.12432e-08	5.60155	1.596e-14	7.67961	42.8999	4.58608e-19
rs1222203	6.77485e-06	-4.50064	0.0002773	3.63559	-16.4064	4.60327e-08
rs1222204	6.77485e-06	-4.50064	0.0002866	3.62712	-16.3681	4.77624e-08
rs1222220	6.77501e-06	-4.50063	0.0002684	-3.64407	16.3569	4.82843e-08
rs12223987	4.71672e-06	-4.577	3.047e-18	-8.70968	39.7379	9.28287e-18
rs12270725	4.73467e-05	-4.06836	7.838e-06	4.46957	-18.2317	7.92302e-09
rs12271187	4.30824e-13	-7.24551	1.749e-21	-9.51899	68.7833	1.01428e-29
rs12271300	4.60575e-13	-7.23644	1.645e-21	-9.52532	68.7428	1.05388e-29
rs12272116	4.82692e-05	-4.06385	8.512e-08	5.35593	-21.8249	2.50412e-10
rs12272134	6.09481e-09	-5.81413	7.764e-19	8.86335	-51.6799	1.09739e-22
rs12278112	6.09762e-09	-5.81406	8.209e-19	8.85714	-51.643	1.13646e-22
rs12278547	6.09663e-09	-5.81408	7.343e-19	8.86957	-51.7158	1.06071e-22
rs12278989	4.30824e-13	-7.24551	1.645e-21	9.52532	-69.2035	6.81684e-30
rs12281078	4.99068e-09	-5.84748	1.8e-19	9.02484	-52.9241	3.37175e-23
rs12282076	2.64509e-05	-4.20205	3.985e-08	-5.49153	23.0133	8.00681e-11
rs12282113	3.00117e-05	-4.17337	3.985e-08	-5.49153	22.8561	9.30973e-11
rs12282163	2.95883e-05	-4.17662	3.985e-08	-5.49153	22.8739	9.15227e-11
rs12282309	4.82659e-05	-4.06387	7.393e-08	5.38136	-21.9287	2.26666e-10
rs12284112	4.73467e-05	-4.06836	6.936e-06	-4.49565	18.242	7.84478e-09
rs12285277	6.29811e-09	-5.80862	6.568e-19	8.88199	-51.7397	1.0369e-22
rs12287556	2.9407e-05	-4.17801	5.308e-08	5.44068	-22.7929	9.8921e-11
rs12290734	4.73467e-05	-4.06836	7.838e-06	4.46957	-18.2317	7.92302e-09
rs12290971	4.73467e-05	-4.06836	6.658e-06	4.50435	-18.3736	6.91102e-09
rs12291589	4.82692e-05	-4.06385	8.512e-08	-5.35593	21.7067	2.80499e-10
rs12293737	2.94537e-05	-4.17765	5.308e-08	5.44068	-22.7909	9.91047e-11
rs12294104	4.86206e-06	-4.57067	1.647e-17	-8.51634	38.8035	2.25907e-17
rs12294258	4.99068e-09	-5.84748	2.016e-19	-9.01242	52.5494	4.81062e-23
rs12320196	0.00089807	3.32065	5.254e-08	-5.44248	-18.1258	8.77319e-09
rs12331471	0.000180734	-3.74451	1.061e-13	7.43307	-27.924	7.26511e-13
rs12331507	0.00093504	-3.30938	3.862e-12	-6.94215	22.897	8.95151e-11
rs12331538	9.71785e-05	-3.89755	2.077e-13	7.34375	-28.7132	3.41629e-13
rs12331597	0.000525388	-3.46746	1.721e-13	7.36885	-25.6381	6.47348e-12
rs1235089	2.01665e-07	-5.1978	0.00124	3.22951	-16.8354	3.04298e-08
rs12361594	4.84239e-09	-5.85251	2.83e-19	-8.97516	52.3774	5.66279e-23
rs12363432	6.91449e-09	-5.79298	6.568e-19	-8.88199	51.3065	1.56388e-22
rs12363824	3.69063e-13	-7.26643	9.74e-22	-9.57962	69.4211	5.54939e-30
rs12364889	4.94299e-09	-5.8491	1.802e-19	9.02469	-52.9379	3.32813e-23
rs12365913	6.34702e-09	-5.80734	6.211e-19	8.8882	-51.7645	1.01277e-22
rs12404660	2.98738e-05	4.17443	6.619e-19	-8.88112	-37.1998	1.04024e-16
rs12405695	0.00123649	3.23032	3.809e-20	9.19333	29.5735	1.50147e-13
rs12410251	0.00212212	3.07259	2.265e-16	8.20714	25.1169	1.06634e-11
rs12498317	0.00123044	-3.23173	1.087e-12	-7.11905	22.9271	8.69741e-11
rs12505096	0.00147143	-3.18026	2.927e-13	-7.29771	23.1259	7.18735e-11
rs12525200	0.000956996	3.30288	2.529e-07	5.15556	16.9793	2.64871e-08
rs12561946	0.000122574	3.84092	1.568e-05	-4.31897	-16.6326	3.70049e-08
rs12786317	4.82659e-05	-4.06387	6.727e-08	-5.39831	21.8785	2.37871e-10
rs12790814	4.74318e-05	-4.06793	7.838e-06	-4.46957	18.1343	8.70239e-09
rs12792185	4.74548e-05	-4.06782	7.838e-06	-4.46957	18.1338	8.70665e-09
rs12793581	1.54853e-06	-4.80486	1.042e-07	5.31933	-25.626	6.54893e-12
rs12794770	4.70327e-05	-4.0699	7.838e-06	-4.46957	18.143	8.62905e-09
rs12796113	4.7036e-05	-4.06989	7.838e-06	4.46957	-18.2385	7.87091e-09
rs12796334	4.70327e-05	-4.0699	7.525e-06	4.47826	-18.2741	7.60598e-09
rs12800683	4.43364e-05	-4.08364	9.217e-06	-4.43478	18.0627	9.32359e-09
rs12801198	4.73467e-05	-4.06836	7.225e-06	4.48696	-18.3026	7.39973e-09
rs12802602	4.68004e-05	-4.07106	7.525e-06	4.47826	-18.2793	7.56816e-09
rs13192494	0.000456531	3.50505	7.162e-19	8.87234	30.9792	3.92109e-14
rs13201167	2.67806e-05	4.19925	1.09e-09	-6.09565	-25.669	6.28482e-12
rs13206045	0.00907507	2.60922	8.421e-14	7.46358	19.3925	2.59233e-09
rs13211170	0.000373431	3.55818	5.236e-19	-8.90714	-31.8137	1.7677e-14
rs13212683	2.45737e-05	4.21867	3.424e-10	-6.27826	-26.5609	2.6762e-12
rs13218956	0.00873615	2.62221	4.83e-14	7.53642	19.679	1.96804e-09
rs1340030	2.9138e-05	-4.1801	5.308e-08	5.44068	-22.8043	9.78458e-11
rs1340032	4.94629e-05	-4.05815	6.12e-08	5.41525	-22.0359	2.04506e-10
rs1340033	4.82659e-05	-4.06387	7.052e-08	5.38983	-21.9633	2.1927e-10
rs1350545	0.00029634	-3.61847	8.121e-13	-7.15909	25.821	5.43362e-12
rs1361421	3.02963e-05	-4.17123	4.181e-08	-5.48305	22.8091	9.7389e-11
rs1361422	2.94612e-05	-4.17759	5.837e-08	5.42373	-22.7195	1.06129e-10
rs1361423	2.9367e-05	-4.17832	5.837e-08	5.42373	-22.7235	1.05726e-10
rs1361424	2.94612e-05	-4.17759	6.12e-08	5.41525	-22.684	1.09808e-10
rs1369811	4.40951e-05	-4.0849	7.525e-06	4.47826	-18.3414	7.12865e-09
rs1380068	0.000297625	-3.61735	9.069e-13	7.14394	-25.9262	4.91325e-12
rs138584427	2.33152e-06	4.72234	1.304e-05	4.35938	20.5326	8.66339e-10
rs139683250	5.20068e-07	5.01875	1.247e-05	4.36913	21.8698	2.39851e-10
rs139696728	4.5197e-07	5.04567	4.509e-06	4.58642	23.0809	7.50424e-11
rs139940087	0.000376062	3.55633	2.025e-06	-4.7509	-16.9419	2.74583e-08
rs139951459	2.79782e-06	4.68514	1.676e-06	4.78906	22.3789	1.47156e-10
rs140993356	1.20565e-06	4.8547	6.18e-06	-4.52012	-22.0015	2.11374e-10
rs141130394	0.000380829	3.55303	2.272e-06	4.7276	16.7517	3.29893e-08
rs141402489	6.09733e-09	-5.81406	1.146e-18	-8.81988	51.1338	1.84237e-22
rs1417015	1.4284e-06	-4.82099	9.945e-08	-5.32773	25.6176	6.60164e-12
rs1417016	1.4283e-06	-4.82102	1.042e-07	5.31933	-25.7121	6.03063e-12
rs142499157	0.000576461	-3.44246	1.246e-06	4.84818	-16.736	3.34913e-08
rs142767852	0.000375751	3.55656	2.175e-06	-4.73646	-16.8915	2.88275e-08
rs142779375	0.00043454	3.51817	1.416e-06	-4.8227	-17.0138	2.56211e-08
rs1430787	6.21871e-06	-4.51881	6.795e-06	4.5	-20.388	9.95512e-10
rs1430788	5.25013e-06	-4.55453	8.887e-06	-4.44262	20.1813	1.21425e-09
rs1430789	8.14235e-05	-3.94018	2.638e-06	4.69718	-18.557	5.79222e-09
rs1430790	8.94232e-05	-3.91764	2.924e-06	4.67606	-18.3679	6.94907e-09
rs1430791	9.00306e-05	-3.91599	2.826e-06	4.6831	-18.3878	6.81719e-09
rs1430792	8.9958e-05	-3.91621	3.132e-06	4.66197	-18.3059	7.37683e-09
rs143092818	0.00043464	3.51811	1.425e-06	4.82143	16.9159	2.81578e-08
rs1436098	4.02532e-05	-4.10602	8.656e-06	-4.44828	18.2169	8.0364e-09
rs1436099	4.3412e-05	-4.08852	8.501e-06	-4.45217	18.1552	8.52888e-09
rs144100226	0.000405901	3.53622	1.482e-06	4.81362	16.9755	2.65844e-08
rs144229896	0.000370749	3.56008	1.999e-06	4.75357	16.8771	2.92309e-08
rs144444583	0.00285049	2.98342	3.569e-09	-5.90303	-17.6686	1.36293e-08
rs144737447	5.02111e-13	-7.22475	6.007e-05	-4.01253	28.9004	2.85656e-13
rs145052476	6.81711e-06	4.49932	0.00022	3.69492	16.5804	3.8917e-08
rs145163454	1.01765e-12	-7.12809	5.961e-05	4.01435	-28.7024	3.45182e-13
rs147230474	4.75302e-07	5.03603	5.482e-06	4.54545	22.831	9.53663e-11
rs147631975	9.24677e-06	-4.43407	2.197e-07	-5.18182	22.9159	8.79107e-11
rs1482061	0.00508394	2.80166	1.88e-10	6.37082	17.7857	1.2175e-08
rs148221695	0.00038089	3.55298	2.283e-06	-4.72662	-16.8394	3.03121e-08
rs149268820	0.000413457	3.53135	1.477e-06	4.81429	16.9544	2.71297e-08
rs149746679	2.77319e-06	4.68695	1.911e-06	-4.76265	-22.3808	1.46881e-10
rs150892220	0.000435081	3.51784	1.615e-06	4.79643	16.8269	3.06793e-08
rs151214526	0.000331535	3.58932	4.75e-06	4.57554	16.379	4.72659e-08
rs1538109	6.69545e-06	-4.50315	0.0001057	3.87719	-17.5059	1.59426e-08
rs1551641	0.00047398	-3.49505	1.83e-13	-7.36066	25.6392	6.46661e-12
rs1551642	0.000478685	-3.49241	1.431e-13	7.39344	-25.9085	4.99682e-12
rs1551643	0.000473991	-3.49504	2.069e-13	-7.34426	25.5822	6.82953e-12
rs1551644	0.000474111	-3.49497	5.557e-13	7.21094	-25.2861	9.06792e-12
rs1551645	0.000179978	-3.74558	1.431e-13	7.39344	-27.7827	8.31603e-13
rs1553002	1.67413e-05	4.30443	5.328e-12	-6.89655	-29.7724	1.24161e-13
rs1630084	7.87499e-06	-4.46855	9.481e-05	-3.90351	17.3971	1.77043e-08
rs16826658	0.000501822	3.47978	7.039e-10	-6.16522	-21.5193	3.35813e-10
rs1702136	1.88917e-05	4.27762	4.904e-05	4.06015	17.3224	1.90259e-08
rs17081262	2.29736e-06	4.72533	1.151e-05	4.38672	20.6745	7.55929e-10
rs17081270	2.29525e-06	4.72553	1.236e-05	-4.37109	-20.7101	7.3051e-10
rs17081341	0.00478895	2.8209	7.431e-10	-6.15663	-17.4273	1.71966e-08
rs17082233	9.18671e-05	-3.91113	8.573e-06	4.45035	-17.4519	1.67933e-08
rs17082236	0.000119597	-3.84695	1.275e-05	-4.36429	16.745	3.32009e-08
rs17082381	8.98132e-06	-4.44035	8.113e-14	-7.46847	33.0641	5.36066e-15
rs1716022	7.49946e-06	-4.47899	0.0001135	-3.85965	17.2418	2.0565e-08
rs1716023	7.46827e-06	-4.47989	0.0001019	3.88596	-17.4548	1.67471e-08
rs1716024	7.21988e-06	-4.4871	0.0001135	-3.85965	17.273	1.99553e-08
rs17195304	9.1992e-07	-4.90803	6.051e-14	7.50698	-36.9499	1.3198e-16
rs17215781	5.82787e-06	-4.53255	2.595e-13	7.3139	-33.2476	4.49979e-15
rs1735537	7.54519e-06	4.47771	0.0002743	-3.63846	-16.3356	4.92849e-08
rs17622950	1.40133e-06	-4.82481	9.945e-08	5.32773	-25.773	5.68898e-12
rs17623478	2.96873e-05	-4.17585	6.54e-08	5.40336	-22.6248	1.1623e-10
rs1765134	2.00526e-07	-5.19885	0.00124	-3.22951	16.7409	3.33347e-08
rs1765135	2.0179e-07	-5.19768	0.001205	3.2377	-16.8777	2.92134e-08
rs1765142	2.28045e-08	-5.58925	0.0005117	-3.47458	19.3638	2.66496e-09
rs17694317	4.73467e-05	-4.06836	8.163e-06	4.46087	-18.1962	8.1984e-09
rs17711225	0.000253676	-3.65853	1.07e-12	-7.12121	25.9696	4.71329e-12
rs17711320	0.000180896	-3.74432	1.268e-13	7.40945	-27.8336	7.92076e-13
rs17773240	0.000180472	-3.7449	1.346e-13	7.40157	-27.8083	8.11516e-13
rs17773813	0.000897677	-3.32077	8.717e-14	-7.45902	24.6827	1.61632e-11
rs17803505	6.11688e-07	-4.9875	1.263e-14	7.70952	-38.5617	2.84368e-17
rs17803970	9.76607e-07	-4.89629	1.037e-14	7.7346	-37.9806	4.94506e-17
rs1782508	1.0048e-05	-4.41614	0.0002274	3.68644	-16.3232	4.98791e-08
rs1782509	7.09267e-06	-4.49089	8.816e-05	-3.92105	17.5627	1.50934e-08
rs1782510	7.46827e-06	-4.47989	9.831e-05	3.89474	-17.4942	1.61233e-08
rs17837951	0.000468058	3.4984	2.674e-20	9.23129	32.1675	1.26111e-14
rs1808771	2.94612e-05	-4.17759	5.061e-08	-5.44915	22.7028	1.07844e-10
rs1819673	2.96074e-05	-4.17646	3.985e-08	5.49153	-22.9975	8.12896e-11
rs1819675	4.79524e-05	-4.0654	8.92e-08	-5.34746	21.6807	2.87604e-10
rs1825368	2.27987e-05	4.23555	8.764e-10	6.13043	25.8933	5.07005e-12
rs1865731	4.43547e-05	-4.08354	7.838e-06	4.46957	-18.2997	7.42066e-09
rs1874415	2.81287e-06	4.68403	1.438e-06	4.81961	22.5163	1.28978e-10
rs1890100	4.28756e-06	-4.59693	9.499e-08	5.33607	-24.5945	1.75877e-11
rs1890825	4.95793e-05	-4.05761	1.075e-07	-5.31356	21.502	3.41415e-10
rs1890826	4.79435e-05	-4.06543	7.393e-08	5.38136	-21.9371	2.24843e-10
rs1894692	4.24522e-14	7.55325	0.0001146	3.85748	29.0427	2.49347e-13
rs1898174	4.79248e-05	-4.06552	8.92e-08	-5.34746	21.6814	2.87418e-10
rs1903068	0.000846389	-3.33717	7.231e-14	7.48361	-25.062	1.12393e-11
rs1933347	8.83568e-06	4.44386	0.0002351	-3.67797	-16.388	4.68564e-08
rs1933348	5.28287e-06	-4.55323	8.196e-05	-3.9386	17.8861	1.10526e-08
rs1933349	5.28287e-06	-4.55323	8.196e-05	-3.9386	17.8861	1.10526e-08
rs1938315	4.82659e-05	-4.06387	6.727e-08	5.39831	-21.9979	2.12117e-10
rs1971256	6.76223e-06	4.50104	1.087e-17	-8.56429	-38.6709	2.56302e-17
rs2001574	9.47196e-07	4.90229	1.218e-06	4.85271	23.7274	4.03762e-11
rs2001575	9.89327e-07	4.89376	1.126e-06	4.86822	23.7618	3.90666e-11
rs2040445	6.34016e-13	7.19296	9.907e-05	-3.89286	-28.0888	6.20579e-13
rs2046371	4.14763e-05	4.0991	2.563e-08	5.56897	22.7654	1.01562e-10
rs2065940	6.59964e-06	-4.5062	0.0001177	-3.85088	17.307	1.93109e-08
rs2082917	4.71933e-05	-4.06911	8.163e-06	4.46087	-18.1996	8.17196e-09
rs2117911	4.5368e-05	-4.07829	8.163e-06	4.46087	-18.2406	7.85515e-09
rs2128945	2.15075e-05	4.24864	1.09e-09	-6.09565	-25.9706	4.70881e-12
rs2226016	5.13748e-05	-4.04929	7.393e-08	-5.38136	21.7315	2.73912e-10
rs2226272	4.82659e-05	-4.06387	7.393e-08	5.38136	-21.9287	2.26666e-10
rs2227246	1.8151e-12	7.04799	0.0001931	3.72794	26.1916	3.81104e-12
rs2235529	5.74315e-06	4.53564	4.577e-24	10.1184	45.7331	3.10501e-20
rs2239702	0.000177934	-3.74844	1.492e-12	-7.07519	26.4373	3.0123e-12
rs2268177	0.00048085	3.4912	1.094e-20	-9.32653	-32.6907	7.65518e-15
rs2268179	0.000480065	3.49164	9.022e-21	9.34694	32.5062	9.12818e-15
rs2421985	2.22418e-06	4.73191	1.539e-07	-5.24779	-24.8975	1.31574e-11
rs2460713	4.79292e-05	-4.0655	8.92e-08	-5.34746	21.6813	2.87444e-10
rs2473290	0.00162881	-3.1507	2.128e-11	6.69697	-21.1719	4.68772e-10
rs2501256	0.00114628	-3.25192	2.36e-08	-5.58333	18.1021	8.97605e-09
rs2678166	7.17299e-12	6.85415	0.0003966	3.54233	24.202	2.56181e-11
rs2761183	4.75467e-05	4.06737	4.119e-06	4.60526	18.6821	5.13535e-09
rs2807365	0.000490309	3.486	1.182e-10	-6.44167	-22.5259	1.27791e-10
rs2819530	5.37564e-05	4.03866	9.844e-07	-4.89474	-19.8209	1.71694e-09
rs28385620	0.0189457	2.3466	7.028e-14	-7.48734	-17.6504	1.38694e-08
rs28411232	0.000180867	-3.74436	1.428e-13	7.3937	-27.7747	8.38036e-13
rs28517654	9.93551e-05	-3.89216	2.622e-13	7.3125	-28.5513	3.98803e-13
rs28584303	9.71225e-05	-3.89767	2.077e-13	-7.34375	28.5333	4.05727e-13
rs2861640	3.49808e-05	-4.13833	2.261e-06	-4.72857	19.5169	2.30002e-09
rs2861644	8.85992e-05	-3.91988	2.548e-06	4.70423	-18.4891	6.18349e-09
rs2861645	8.86196e-05	-3.91981	3.47e-06	-4.64085	18.1431	8.6284e-09
rs2861648	2.30176e-05	-4.23339	2.991e-06	-4.67143	19.7242	1.88437e-09
rs2861681	8.51334e-05	-3.92947	4.312e-06	4.59574	-18.1067	8.93608e-09
rs2861686	9.35901e-05	-3.90665	4.312e-06	4.59574	-18.0016	9.88808e-09
rs2861687	9.35901e-05	-3.90665	4.028e-06	4.60993	-18.0572	9.3726e-09
rs2861689	9.43192e-05	-3.90475	4.312e-06	-4.59574	17.8978	1.09283e-08
rs2861694	1.03302e-05	-4.41015	1.203e-05	4.37705	-19.354	2.69008e-09
rs2861695	7.20775e-05	-3.96931	5.845e-06	4.53191	-18.0361	9.5649e-09
rs2861698	9.41759e-05	-3.90511	2.826e-06	4.6831	-18.3368	7.16054e-09
rs2861700	6.28753e-05	-4.00173	2.857e-06	-4.68085	18.6821	5.13542e-09
rs2861701	4.85814e-05	-4.06234	2.487e-06	4.70922	-19.1811	3.17684e-09
rs2861703	8.77647e-05	-3.92215	2.378e-06	4.71831	-18.5553	5.80207e-09
rs28680424	0.0014055	-3.19352	1.151e-12	7.11111	-22.7891	9.92821e-11
rs28753985	2.69762e-07	-5.14344	0.0004173	-3.52893	18.1001	8.99384e-09
rs2881823	0.000545972	-3.45712	3.311e-08	5.52412	-19.1532	3.26339e-09
rs28838369	0.00128236	-3.2199	1.026e-12	7.12698	-23.0283	7.89282e-11
rs2884134	4.82659e-05	-4.06387	7.052e-08	-5.38983	21.8441	2.45838e-10
rs2902007	3.13957e-05	-4.16309	2.79e-06	4.68571	-19.5586	2.20968e-09
rs2902008	6.59964e-05	-3.9903	3.762e-06	4.62411	-18.5005	6.1162e-09
rs2902023	8.56446e-05	-3.92804	4.461e-06	4.58865	-18.0723	9.23793e-09
rs2902025	0.00010393	-3.88124	4.028e-06	4.60993	-17.9398	1.04945e-08
rs2902026	6.64079e-06	-4.50489	1.13e-05	-4.39062	19.7277	1.87805e-09
rs34487664	8.6445e-06	4.44857	0.000243	-3.66949	-16.3676	4.77884e-08
rs34609938	6.81773e-06	4.49929	0.0001924	3.72881	16.7325	3.36053e-08
rs35065475	5.22721e-06	4.55548	1.815e-07	5.21739	23.7052	4.12446e-11
rs35078732	4.6119e-05	-4.07447	6.658e-06	4.50435	-18.4012	6.72979e-09
rs35429109	0.000720361	3.38171	9.238e-19	8.84397	29.7908	1.21999e-13
rs35458722	8.64331e-06	4.4486	0.0002057	-3.71186	-16.5566	3.98211e-08
rs35569312	0.00143453	3.18762	2.276e-11	6.68712	21.2444	4.37248e-10
rs3596	0.00080986	3.3494	5e-08	-5.45133	-18.3123	7.33099e-09
rs36019875	0.00579042	2.75941	4.244e-16	-8.13139	-22.5344	1.26759e-10
rs36069217	4.97096e-06	-4.566	4.876e-13	7.2287	-33.1021	5.17011e-15
rs36146043	0.000474275	-3.49489	2.2e-13	7.33607	-25.7252	5.95544e-12
rs3734801	2.30314e-06	4.72482	2.364e-05	-4.22745	-20.0266	1.40886e-09
rs3754496	0.000615375	3.42474	3.446e-20	9.20408	31.3957	2.63448e-14
rs3757312	0.000861628	3.3322	2.399e-07	5.16541	17.1629	2.21887e-08
rs3757314	0.000853316	3.33489	2.304e-07	-5.17293	-17.3008	1.94273e-08
rs3757315	0.000845999	3.33729	2.213e-07	5.18045	17.2391	2.06168e-08
rs3765350	8.35526e-05	3.93397	5.54e-14	-7.51852	-29.672	1.36663e-13
rs3768579	0.00136019	3.20297	3.231e-19	8.96053	28.5821	3.87246e-13
rs3775010	1.49386e-07	-5.25331	0.0002326	3.68067	-19.3897	2.59947e-09
rs3778608	0.000124354	3.83737	1.973e-09	-6	-23.0907	7.43411e-11
rs3800272	0.000125334	3.83545	1.595e-09	6.03448	23.0783	7.52336e-11
rs3800273	2.16083e-05	4.24759	7.039e-10	6.16522	26.1142	4.10387e-12
rs3800274	1.51852e-05	4.32598	8.634e-06	-4.44882	-19.296	2.84456e-09
rs3800275	9.34975e-07	4.90485	4.495e-05	-4.08046	-20.0674	1.3547e-09
rs3800276	8.47657e-07	4.92406	4.403e-05	4.08527	20.0627	1.36081e-09
rs3800278	9.4772e-07	4.90219	4.569e-05	4.07663	19.9314	1.54397e-09
rs3800280	9.36224e-07	4.9046	4.201e-05	-4.09615	-20.1435	1.25913e-09
rs3806982	2.27987e-05	4.23555	8.764e-10	6.13043	25.8933	5.07005e-12
rs3820282	8.46369e-06	4.45309	7.355e-24	10.0719	44.6928	8.34261e-20
rs3820687	0.00296948	2.97089	1.147e-11	-6.78676	-20.2347	1.15354e-09
rs3847631	4.6667e-05	-4.07172	8.163e-06	4.46087	-18.2112	8.08057e-09
rs3847632	4.75806e-05	-4.0672	6.658e-06	4.50435	-18.3684	6.94597e-09
rs3847633	4.82659e-05	-4.06387	1.132e-05	4.39024	-17.8883	1.10289e-08
rs3847635	4.82659e-05	-4.06387	7.749e-08	5.37288	-21.8942	2.3431e-10
rs3847637	4.82303e-05	-4.06404	6.727e-08	-5.39831	21.8794	2.37661e-10
rs3849798	0.000957745	3.30267	3.065e-07	-5.1194	-16.9563	2.70803e-08
rs3858429	3.68638e-13	-7.26661	9.74e-22	-9.57962	69.4228	5.54021e-30
rs3858477	4.82747e-05	-4.06382	8.122e-08	-5.36441	21.7409	2.71439e-10
rs3858478	4.82747e-05	-4.06382	7.393e-08	-5.38136	21.8096	2.5413e-10
rs3858479	4.79192e-05	-4.06554	7.052e-08	-5.38983	21.8532	2.43721e-10
rs3858480	4.82192e-05	-4.0641	7.393e-08	5.38136	-21.93	2.26397e-10
rs3858481	4.82659e-05	-4.06387	7.525e-08	-5.37815	21.7968	2.57256e-10
rs3858482	4.82659e-05	-4.06387	7.885e-08	5.36975	-21.8814	2.37202e-10
rs3858484	5.0262e-05	-4.05441	6.727e-08	5.39831	-21.9467	2.22795e-10
rs3860810	0.000984034	3.29505	2.946e-07	5.12687	16.8448	3.0154e-08
rs3886880	4.75861e-05	-4.06718	6.658e-06	-4.50435	18.2719	7.6217e-09
rs3887841	2.11963e-05	4.25189	7.901e-05	-3.94737	-16.8279	3.06502e-08
rs3888239	2.0945e-06	4.74411	3.01e-07	-5.12281	-24.367	2.18712e-11
rs3897026	5.5293e-06	-4.54363	7.901e-05	3.94737	-17.9829	1.00684e-08
rs3900024	0.00111923	3.25869	2.721e-07	-5.14179	-16.8041	3.13635e-08
rs3908935	4.82703e-05	-4.06385	8.512e-08	5.35593	-21.8249	2.50411e-10
rs3920498	0.000288051	3.62582	1.946e-16	8.22535	29.7182	1.30759e-13
rs3971300	0.000107194	3.87371	2.162e-14	-7.64062	-29.6937	1.33854e-13
rs4071558	3.69913e-13	-7.26615	9.74e-22	-9.57962	69.4184	5.56341e-30
rs4071559	3.70254e-13	-7.266	1.859e-21	-9.51266	68.9321	8.81134e-30
rs4071563	3.68468e-13	-7.26666	9.158e-22	-9.58599	69.4694	5.30153e-30
rs4120817	5.04487e-09	-5.84568	2.826e-19	-8.97531	52.3172	5.99589e-23
rs4120820	6.57355e-06	-4.50704	7.077e-05	-3.97368	17.8625	1.13065e-08
rs4120821	5.9731e-06	-4.52734	7.617e-05	-3.95614	17.8637	1.12936e-08
rs41269028	0.000328322	3.59187	2.772e-06	4.68705	16.7898	3.17987e-08
rs41408948	0.000215328	-3.70032	1.414e-12	-7.08271	26.125	4.06172e-12
rs4141819	1.03605e-05	-4.40951	7.626e-06	-4.47541	19.6829	1.96067e-09
rs4233939	3.03571e-05	-4.17078	1.022e-06	4.88732	-20.438	9.48726e-10
rs4260227	2.38864e-05	-4.22507	4.524e-06	-4.58571	19.3242	2.76827e-09
rs4267043	7.6906e-06	4.47362	0.00022	3.69492	16.4858	4.26379e-08
rs4285851	4.74308e-05	-4.06794	8.163e-06	-4.46087	18.099	9.00295e-09
rs4313561	2.90503e-05	-4.18079	5.061e-08	5.44915	-22.8436	9.42249e-11
rs4337008	4.82747e-05	-4.06382	8.512e-08	-5.35593	21.7066	2.80531e-10
rs4349334	2.72245e-05	-4.19553	2.991e-06	-4.67143	19.5477	2.2329e-09
rs4362541	6.00302e-05	-4.01268	4.939e-06	4.56738	-18.3759	6.89598e-09
rs4381768	3.18288e-05	-4.15996	4.394e-06	4.59184	-19.1522	3.2666e-09
rs4396264	3.01065e-05	-4.17267	5.061e-08	5.44915	-22.7992	9.8319e-11
rs4410279	7.39112e-05	-3.96335	2.487e-06	4.70922	-18.7139	4.9803e-09
rs4427542	6.68421e-06	-4.5035	0.0001095	-3.86842	17.3755	1.8078e-08
rs4471514	0.000890882	3.3229	5.254e-08	5.44248	18.0317	9.60549e-09
rs4472361	5.99418e-06	-4.52659	1.244e-07	-5.28689	23.8684	3.52704e-11
rs4512795	4.82659e-05	-4.06387	7.052e-08	-5.38983	21.8441	2.45838e-10
rs4516787	0.000844131	-3.3379	1.83e-13	7.36066	-24.6547	1.66024e-11
rs4531442	8.63078e-06	4.44891	0.000243	-3.66949	-16.3688	4.77308e-08
rs4533457	0.00010099	-3.88821	2.052e-06	4.74825	-18.5116	6.05135e-09
rs4619594	0.000225268	-3.68886	5.482e-06	4.54545	-16.8125	3.1111e-08
rs4654783	0.000696338	-3.39102	9.597e-09	5.7377	-19.5149	2.30454e-09
rs4654785	0.000361285	3.56686	1.951e-14	-7.65385	-27.3936	1.20651e-12
rs4671192	0.000100689	-3.88893	4.312e-06	4.59574	-17.9201	1.06965e-08
rs4671806	0.000110757	-3.86572	1.233e-05	4.37162	-16.9441	2.74016e-08
rs4671811	3.02002e-05	-4.17196	2.991e-06	-4.67143	19.4379	2.48169e-09
rs4671812	5.99432e-05	-4.01304	5.465e-06	-4.5461	18.1957	8.20226e-09
rs4671813	9.48855e-05	-3.90331	3.893e-06	4.61702	-18.0696	9.26184e-09
rs4671817	8.11297e-05	-3.94105	2.462e-06	4.71127	-18.6168	5.46837e-09
rs475305	4.67767e-05	-4.07118	9.347e-08	5.33898	-21.795	2.57705e-10
rs4762308	0.000863575	3.33157	4.757e-08	5.46018	18.1376	8.67465e-09
rs4762326	0.000883975	3.32506	5.254e-08	5.44248	18.0435	9.49721e-09
rs484686	0.00145081	3.18435	3.153e-07	-5.11404	-16.3324	4.94373e-08
rs4869729	0.000839847	3.3393	2.304e-07	-5.17293	-17.3237	1.90033e-08
rs4869732	0.0050747	2.80226	1.572e-10	6.39818	17.8657	1.12721e-08
rs4869733	1.89483e-08	5.62134	1.479e-14	7.68932	43.106	3.77002e-19
rs4869734	0.00517011	2.79624	1.248e-10	6.43333	17.9249	1.06464e-08
rs4869735	0.00531998	2.787	7.823e-10	-6.14848	-17.1955	2.15023e-08
rs4869758	2.18686e-06	4.73534	5.997e-07	-4.9913	-23.6976	4.15462e-11
rs4869759	5.15953e-06	4.55821	3.17e-07	-5.11304	-23.3678	5.69924e-11
rs4869761	7.67697e-05	3.95427	2.936e-06	4.67521	18.4382	6.49442e-09
rs4869762	5.45218e-06	4.54661	3.475e-07	5.09565	23.1071	7.31784e-11
rs4870016	0.00100395	3.28944	2.32e-07	5.17164	16.9628	2.69117e-08
rs4870021	0.00399715	2.87838	1.416e-11	6.75625	19.3767	2.63208e-09
rs4870022	4.46591e-08	5.47135	5.502e-14	-7.51942	-41.2547	2.19237e-18
rs4870023	4.46889e-08	5.47123	4.922e-14	-7.53398	-41.3338	2.03342e-18
rs4870024	1.81623e-06	4.77287	4.36e-17	-8.40278	-40.2277	5.82422e-18
rs4870088	7.68652e-05	3.95396	1.495e-06	4.81197	18.9757	3.87104e-09
rs4870089	5.59152e-06	4.5413	2.76e-07	5.13913	23.277	6.21805e-11
rs4870090	8.81089e-05	3.9212	2.1e-06	-4.74359	-18.6502	5.29533e-09
rs4870091	0.00010388	3.88135	2.19e-06	4.73504	18.3295	7.21085e-09
rs489096	7.88588e-06	-4.46826	8.816e-05	-3.92105	17.4742	1.64371e-08
rs490937	2.67627e-07	5.14493	0.001043	-3.27869	-16.9174	2.81156e-08
rs4922833	2.82143e-05	-4.18743	5.837e-08	-5.42373	22.6502	1.13426e-10
rs4922834	2.90643e-05	-4.18067	5.061e-08	5.44915	-22.843	9.42805e-11
rs4923621	4.23321e-05	-4.09436	9.99e-06	-4.41739	18.0391	9.53782e-09
rs4923622	4.31797e-05	-4.08977	6.39e-06	4.51304	-18.506	6.08416e-09
rs4923623	4.33551e-05	-4.08883	8.501e-06	-4.45217	18.1565	8.51773e-09
rs4923626	1.69118e-06	-4.78721	1.504e-07	5.2521	-25.2091	9.76242e-12
rs4923629	6.77907e-06	4.50051	0.000243	3.66949	16.4706	4.32649e-08
rs492828	5.29407e-06	-4.55279	5.465e-05	-4.03478	18.3212	7.26841e-09
rs494779	5.51722e-06	-4.5441	5.465e-05	-4.03478	18.2863	7.51721e-09
rs495590	0.000733703	3.37667	3.809e-07	5.07826	17.0991	2.35967e-08
rs506197	7.18588e-06	-4.48811	9.143e-05	3.91228	-17.6052	1.44873e-08
rs506306	7.18588e-06	-4.48811	9.481e-05	3.90351	-17.5657	1.50488e-08
rs518357	7.84766e-06	-4.4693	7.077e-05	-3.97368	17.7129	1.30587e-08
rs523875	6.27076e-06	-4.51705	7.901e-05	-3.94737	17.7835	1.22e-08
rs532667	7.72503e-06	-4.47267	7.901e-05	-3.94737	17.6089	1.44364e-08
rs537263	7.46827e-06	-4.47989	9.143e-05	3.91228	-17.573	1.49446e-08
rs538236	7.31021e-06	-4.48445	9.481e-05	-3.90351	17.459	1.66794e-08
rs540948	5.66109e-06	-4.53866	6.571e-05	3.9913	-18.1631	8.46421e-09
rs543401	6.94624e-06	-4.49533	8.816e-05	3.92105	-17.6731	1.35704e-08
rs549346	6.04449e-06	-4.52482	6.104e-05	4.00877	-18.1869	8.27227e-09
rs550312	7.17051e-06	-4.48856	7.617e-05	3.95614	-17.8043	1.19584e-08
rs552501	2.97488e-05	-4.17538	4.386e-08	5.47458	-22.9206	8.75166e-11
rs553190	6.19598e-06	-4.51958	7.901e-05	-3.94737	17.7935	1.20835e-08
rs553406	6.31015e-06	-4.51572	8.196e-05	3.9386	-17.8327	1.16359e-08
rs555621	5.60622e-06	-4.54072	5.671e-05	4.02609	-18.3296	7.21011e-09
rs55692303	0.000327213	3.59274	2.127e-06	4.74101	16.9871	2.62895e-08
rs55747952	1.69606e-06	4.78664	3.394e-05	4.1453	19.7897	1.76922e-09
rs55938609	2.66723e-06	4.6949	1.965e-22	9.74359	45.5925	3.54846e-20
rs559519	1.6474e-06	4.79247	8.71e-05	-3.92398	-18.8558	4.34448e-09
rs560078	7.47016e-06	-4.47983	8.196e-05	3.9386	-17.6909	1.33391e-08
rs560109	7.20029e-06	-4.48768	9.143e-05	-3.91228	17.5109	1.58663e-08
rs56104760	5.34884e-05	4.03985	4.017e-18	-8.67832	-35.1792	7.13327e-16
rs56318008	2.76465e-06	4.68758	1.965e-22	9.74359	45.5213	3.79688e-20
rs56410019	0.000329762	3.59072	2.203e-06	4.73381	16.9517	2.72002e-08
rs571174	1.79304e-07	5.21961	0.00143	-3.18852	-16.6919	3.49484e-08
rs572883	7.26073e-06	-4.4859	9.143e-05	-3.91228	17.5039	1.59733e-08
rs57689380	1.17433e-07	5.29743	6.101e-06	-4.52288	-24.0232	3.04061e-11
rs57968001	1.34246e-07	5.27294	1.861e-05	-4.28094	-22.6336	1.15252e-10
rs580646	7.17051e-06	-4.48856	7.617e-05	3.95614	-17.8043	1.19584e-08
rs58415480	0.00187103	3.10996	4.877e-23	-9.88415	-30.8799	4.31087e-14
rs584336	0.000798178	3.35342	7.648e-16	8.0597	26.9282	1.88329e-12
rs58450883	2.65974e-05	-4.20081	7.523e-08	-5.37821	22.5321	1.27041e-10
rs586326	5.96197e-06	-4.52773	4.889e-05	-4.06087	18.3383	7.1501e-09
rs588929	4.67767e-05	-4.07118	9.347e-08	-5.33898	21.6772	2.88581e-10
rs58952168	8.44695e-06	4.45354	1.586e-05	4.31641	19.1731	3.20151e-09
rs590833	8.60082e-06	-4.44966	8.816e-05	-3.92105	17.4015	1.76303e-08
rs594982	7.02166e-06	-4.49303	0.0001095	3.86842	-17.427	1.72017e-08
rs595496	7.17051e-06	-4.48856	7.901e-05	3.94737	-17.7648	1.24218e-08
rs597235	4.59071e-05	4.07554	5.671e-05	-4.02609	-16.4515	4.40707e-08
rs600333	5.67009e-06	-4.53833	6.334e-05	-4	18.1056	8.94587e-09
rs600768	5.78056e-06	-4.53425	7.07e-05	-3.97391	17.9713	1.0181e-08
rs601640	5.7491e-06	-4.53541	5.465e-05	-4.03478	18.2513	7.77448e-09
rs601681	5.65327e-06	-4.53895	4.889e-05	-4.06087	18.3837	6.84398e-09
rs6025	6.21155e-14	-7.50355	0.001835	-3.11566	23.2924	6.12689e-11
rs60275968	0.00530884	2.78767	8.328e-10	6.13855	17.0529	2.46711e-08
rs60781817	7.83484e-06	4.46965	0.0002274	3.68644	16.4333	4.48503e-08
rs609896	7.18489e-06	-4.48814	9.143e-05	3.91228	-17.6053	1.44854e-08
rs611246	4.27986e-06	-4.59731	7.617e-05	3.95614	-18.2358	7.89154e-09
rs61436491	0.00522384	2.7929	8.328e-10	-6.13855	-17.204	2.1328e-08
rs615577	7.87209e-06	-4.46863	8.196e-05	-3.9386	17.5539	1.52221e-08
rs6169	6.04157e-06	-4.52493	0.0001095	-3.86842	17.4581	1.66933e-08
rs61768001	8.79103e-06	4.44496	5.272e-24	-10.1046	-45.0741	5.80712e-20
rs61778045	0.00159434	3.15695	1.232e-19	9.06623	28.5013	4.18326e-13
rs618611	6.14695e-06	-4.52127	6.573e-05	-3.99123	17.998	9.92301e-09
rs61886116	7.35292e-06	4.48321	0.000243	3.66949	16.4073	4.59906e-08
rs621448	6.04227e-06	-4.5249	6.106e-05	-4.0087	18.0913	9.07002e-09
rs622356	7.82114e-06	-4.47003	7.901e-05	3.94737	-17.6915	1.33319e-08
rs623837	1.50231e-06	-4.81092	1.311e-07	-5.27731	25.3222	8.75995e-12
rs626869	7.76891e-06	-4.47146	7.901e-05	-3.94737	17.6041	1.45029e-08
rs633891	0.000551633	3.45434	6.631e-09	5.8	19.9757	1.47952e-09
rs637542	4.67767e-05	-4.07118	5.566e-08	5.4322	-22.1759	1.78806e-10
rs639403	7.18423e-06	-4.48815	8.816e-05	-3.92105	17.552	1.525e-08
rs640748	7.75675e-06	-4.47179	8.501e-05	3.92982	-17.6198	1.42848e-08
rs6484476	4.82659e-05	-4.06387	7.749e-08	-5.37288	21.7755	2.62581e-10
rs6484477	6.31553e-06	-4.51554	7.077e-05	-3.97368	17.8961	1.09459e-08
rs6484479	3.69063e-13	-7.26643	9.158e-22	-9.58599	69.4672	5.31258e-30
rs6484481	6.4995e-06	-4.50945	0.0001177	-3.85088	17.3195	1.90801e-08
rs6532516	1.21994e-07	-5.29048	0.0002741	-3.63866	19.1965	3.13034e-09
rs6538618	0.000853434	3.33485	8.604e-08	-5.35398	-17.9069	1.08332e-08
rs6538622	0.000917994	3.31452	9.035e-08	-5.34513	-17.7684	1.23794e-08
rs6546317	8.71345e-05	-3.92389	3.513e-06	4.6383	-18.2486	7.79534e-09
rs6546320	8.94767e-05	-3.91747	2.219e-06	4.73239	-18.5885	5.61951e-09
rs6546322	8.94767e-05	-3.91747	2.143e-06	4.73944	-18.6162	5.47178e-09
rs6546324	6.64309e-06	-4.50482	6.051e-06	4.52459	-20.4359	9.50682e-10
rs6546325	7.37497e-05	-3.96386	3.394e-06	-4.64539	18.3651	6.96812e-09
rs654669	7.44201e-06	-4.48064	8.196e-05	3.9386	-17.6941	1.32982e-08
rs6557132	0.000187672	3.73506	7.658e-08	-5.375	-20.1321	1.27303e-09
rs6557134	0.00103519	3.28078	2.23e-07	-5.1791	-17.0408	2.49627e-08
rs6557135	0.000150138	3.79084	5.795e-08	-5.425	-20.6227	7.94456e-10
rs6557138	0.000126876	3.83244	2.856e-09	5.93966	22.6982	1.08324e-10
rs6557139	0.000154188	3.78422	1.198e-08	5.7	21.509	3.3914e-10
rs6557140	4.16716e-05	4.098	2.559e-07	-5.15333	-21.1752	4.67287e-10
rs6557142	2.31723e-06	4.72357	1.151e-05	4.38672	20.6668	7.6153e-10
rs6557210	6.04213e-05	4.01118	1.699e-06	4.78632	19.1479	3.27999e-09
rs663173	5.92489e-05	-4.01578	9.347e-08	-5.33898	21.382	3.83124e-10
rs664147	5.96596e-06	-4.52759	5.074e-05	-4.05217	18.2984	7.42985e-09
rs6717863	7.21191e-05	-3.96917	6.251e-06	-4.51773	17.8845	1.10694e-08
rs6730286	7.2773e-05	-3.96702	3.169e-06	-4.65957	18.4358	6.50937e-09
rs673740	7.84278e-06	-4.46943	0.0002057	-3.71186	16.5459	4.02337e-08
rs6746394	8.03896e-05	-3.94323	3.762e-06	4.62411	-18.2823	7.54583e-09
rs6752799	9.62521e-05	-3.89986	2.826e-06	-4.6831	18.215	8.05125e-09
rs675635	8.79934e-06	-4.44476	0.0001924	-3.72881	16.5298	4.08649e-08
rs676349	7.46827e-06	-4.47989	9.481e-05	3.90351	-17.5336	1.55227e-08
rs689233	8.08686e-06	-4.46287	0.0002057	-3.71186	16.5216	4.11865e-08
rs6901631	3.58823e-07	-5.08959	9.03e-11	6.48235	-33.0816	5.27219e-15
rs6901934	4.58617e-06	-4.58288	9.079e-08	5.34426	-24.5571	1.82304e-11
rs6904364	9.10626e-05	3.91324	1.776e-08	-5.63248	-22.1029	1.91775e-10
rs6912830	0.000114895	3.85678	1.433e-09	-6.05172	-23.4076	5.48583e-11
rs6913515	7.62535e-05	3.95588	5.343e-10	6.2087	24.4902	1.94373e-11
rs6914656	7.66002e-05	3.9548	5.343e-10	-6.2087	-24.6251	1.70796e-11
rs6921042	0.000204414	3.7135	1.22e-09	-6.07759	-22.6356	1.15033e-10
rs6921228	0.000106483	3.87532	1.849e-06	-4.76923	-18.5318	5.9348e-09
rs6930557	2.46627e-05	4.21786	7.5e-10	6.15517	25.8891	5.09095e-12
rs6931104	2.20014e-05	4.24355	3.061e-10	6.29565	26.6407	2.47943e-12
rs6933660	6.34921e-07	4.98028	9.66e-12	6.81148	33.8302	2.58154e-15
rs6936936	7.66161e-05	3.95474	5.343e-10	-6.2087	-24.6248	1.70848e-11
rs6937816	0.000209045	3.70783	1.459e-14	-7.69106	-28.6126	3.76115e-13
rs6937888	0.000103789	3.88156	1.699e-06	4.78632	18.5289	5.95136e-09
rs6939382	4.05397e-05	4.1044	2.355e-06	-4.72034	-19.4254	2.51151e-09
rs6940667	9.40871e-07	4.90361	4.421e-05	4.08429	19.9747	1.48103e-09
rs6940851	5.22866e-06	4.55541	1.902e-07	5.2087	23.6653	4.28506e-11
rs7101406	4.82514e-05	-4.06394	9.347e-08	5.33898	-21.7563	2.67456e-10
rs7102959	2.97907e-05	-4.17506	3.985e-08	-5.49153	22.8654	9.2274e-11
rs7109221	1.71269e-06	-4.78466	1.724e-07	5.22689	-25.0747	1.11029e-11
rs7112118	2.91179e-05	-4.18026	5.061e-08	5.44915	-22.8407	9.44862e-11
rs7112549	2.90429e-05	-4.18084	5.308e-08	-5.44068	22.6852	1.09686e-10
rs7113720	4.82659e-05	-4.06387	7.052e-08	-5.38983	21.8441	2.45838e-10
rs7114540	4.84965e-05	-4.06275	8.512e-08	5.35593	-21.8191	2.51826e-10
rs7116893	4.79435e-09	-5.85416	7.343e-19	8.86957	-52.0719	7.56666e-23
rs7117691	6.09762e-09	-5.81406	7.343e-19	8.86957	-51.7156	1.06092e-22
rs7118949	6.09663e-09	-5.81408	6.945e-19	8.87578	-51.752	1.02485e-22
rs7121963	6.09663e-09	-5.81408	7.343e-19	8.86957	-51.7158	1.06071e-22
rs7122449	6.09439e-09	-5.81413	7.343e-19	-8.86957	51.4221	1.40141e-22
rs7122731	1.44544e-06	-4.81864	1.454e-07	-5.25833	25.2717	9.19447e-12
rs7123331	1.61771e-06	-4.79612	1.311e-07	-5.27731	25.2443	9.43858e-12
rs7123626	5.27558e-09	-5.83823	2.133e-19	-9.00621	52.4301	5.38707e-23
rs7126848	7.84802e-06	-4.46928	3.072e-05	-4.16807	18.5796	5.66789e-09
rs7128357	1.41137e-06	-4.8234	1.042e-07	-5.31933	25.59	6.77864e-12
rs7129554	4.82747e-05	-4.06382	8.122e-08	5.36441	-21.8594	2.42269e-10
rs71575926	0.0194343	2.3371	3.933e-13	7.25786	16.8864	2.89683e-08
rs72478520	0.000692819	3.39242	3.863e-18	8.68276	29.3421	1.87288e-13
rs725158	0.000614795	3.42501	2.849e-20	9.22449	31.4676	2.45971e-14
rs72665317	0.00117506	3.24487	2.142e-20	-9.25503	-30.1574	8.5953e-14
rs72884326	4.45195e-05	-4.08268	8.163e-06	4.46087	-18.2602	7.70805e-09
rs72885907	2.99275e-05	-4.17401	2.651e-08	-5.56303	23.157	6.97592e-11
rs729847	1.88547e-05	4.27802	6.54e-05	3.99242	17.035	2.51012e-08
rs73007778	0.000645848	-3.4116	1.179e-06	4.85915	-16.6237	3.73241e-08
rs7309252	0.000816037	3.34729	4.757e-08	-5.46018	-18.3306	7.20335e-09
rs7310833	0.000947284	3.30574	8.193e-08	5.36283	17.6763	1.35275e-08
rs73236104	0.000202778	-3.71555	2.427e-12	-7.00746	25.9545	4.7819e-12
rs73236106	9.68412e-05	-3.89838	2.202e-13	-7.33594	28.5082	4.15584e-13
rs73236109	0.000935147	-3.30934	8.717e-14	-7.45902	24.5975	1.75372e-11
rs73236111	0.00151464	-3.17186	3.592e-12	6.95238	-22.1285	1.87123e-10
rs733189	1.95083e-06	4.75845	4.347e-07	5.0531	23.9821	3.16298e-11
rs733190	2.02213e-06	4.7512	4.553e-07	-5.04425	-24.0292	3.0234e-11
rs733191	2.00997e-06	4.75242	4.15e-07	-5.06195	-24.1197	2.77213e-11
rs73625113	1.35372e-05	-4.35124	1.577e-08	-5.653	24.5312	1.86885e-11
rs73625120	7.25939e-06	-4.48593	2.24e-08	-5.59236	25.0199	1.17019e-11
rs73625127	1.5332e-05	-4.32387	1.135e-08	-5.70927	24.6192	1.71768e-11
rs73625130	2.87819e-05	-4.18289	1.45e-07	-5.25879	21.938	2.24651e-10
rs73625131	2.87634e-05	-4.18304	1.191e-07	-5.29487	22.0893	1.94298e-10
rs73625140	7.31021e-06	-4.48447	1.449e-07	-5.2589	23.5211	4.92057e-11
rs73625169	8.92668e-06	-4.44163	1.01e-07	5.32484	-23.714	4.08957e-11
rs73632499	8.77647e-05	-3.92214	4.283e-06	-4.59717	17.9831	1.00659e-08
rs73633307	0.00061396	-3.42537	3.047e-07	5.12052	-17.5894	1.47093e-08
rs73781102	1.64225e-06	-4.79309	3.394e-13	7.27778	-34.9826	8.60343e-16
rs73783017	1.00997e-06	4.88968	4.063e-05	-4.10385	-20.1199	1.28806e-09
rs73783019	9.38167e-07	4.90417	4.997e-05	-4.05576	-19.9433	1.52646e-09
rs73783022	8.46681e-07	4.92429	5.038e-05	-4.05385	-20.0156	1.42384e-09
rs73783025	9.5284e-07	4.90113	4.132e-05	4.1	20.0414	1.38904e-09
rs73783029	2.20283e-06	4.73388	1.236e-05	4.37109	20.6381	7.82822e-10
rs739730	1.33752e-07	-5.27363	0.0003121	3.60504	-19.0651	3.55196e-09
rs7412010	2.37454e-05	4.22639	5.083e-23	9.88	41.6061	1.56952e-18
rs7425711	7.61868e-05	-3.95609	4.774e-06	4.57447	-18.145	8.61311e-09
rs74331022	6.88478e-09	-5.7937	1.353e-18	-8.80124	50.8469	2.41866e-22
rs74485684	3.28095e-13	-7.28233	3.768e-22	9.67722	-70.6649	1.71203e-30
rs7453575	1.87189e-06	4.76679	4.732e-06	-4.57634	-21.8717	2.39422e-10
rs74636305	8.95653e-06	-4.44095	5.756e-14	-7.51351	33.2678	4.41418e-15
rs74798609	0.000389637	3.54702	2.397e-07	-5.16556	-18.3738	6.90949e-09
rs75034466	0.000330301	3.59029	2.243e-06	4.73022	16.9368	2.75936e-08
rs75107694	1.28467e-07	5.28101	1.499e-05	-4.32886	-22.9219	8.74073e-11
rs7515106	0.00224895	3.05521	9.594e-15	-7.74453	-23.752	3.9435e-11
rs7521902	1.6719e-05	4.30473	3.964e-15	7.85606	33.7135	2.88527e-15
rs75318086	0.00525061	2.79124	2.479e-10	6.32831	17.6014	1.454e-08
rs75525300	4.27858e-13	-7.24647	1.749e-21	9.51899	-69.1666	7.05869e-30
rs7569813	8.51981e-05	-3.92928	2.701e-06	-4.69231	18.3885	6.81242e-09
rs75730028	5.34417e-06	-4.55081	1.239e-13	7.41256	-33.8323	2.57633e-15
rs7595894	8.03415e-05	-3.94338	2.584e-06	4.70139	-18.5887	5.61822e-09
rs7598280	9.39269e-05	-3.90577	3.762e-06	4.62411	-18.1087	8.91893e-09
rs76010945	1.31111e-05	4.35825	1.479e-06	4.8141	20.926	5.93629e-10
rs760383	1.98066e-05	4.26708	6.334e-05	-4	-17.1132	2.32795e-08
rs7673527	1.42686e-07	-5.26176	0.0008495	-3.33613	17.5033	1.59821e-08
rs76959488	2.49856e-07	-5.15781	1.18e-17	-8.55484	43.9941	1.62069e-19
rs76969132	4.2923e-06	4.59671	2.24e-06	-4.73047	-21.8016	2.56079e-10
rs77055031	0.000140052	-3.80806	1.921e-09	6.00437	-22.9313	8.6625e-11
rs7739424	0.0010087	3.28808	1.883e-07	5.21053	17.0831	2.39636e-08
rs7740302	1.38449e-06	4.82722	1.896e-17	-8.5	-41.1566	2.40682e-18
rs7740449	7.62781e-05	3.9558	2.284e-06	-4.7265	-18.7469	4.8248e-09
rs7742927	0.00643784	2.72461	3.138e-16	8.16788	22.1575	1.81987e-10
rs7743748	8.7878e-05	-3.92183	5.071e-06	-4.56184	17.8436	1.15145e-08
rs77483076	0.000424629	3.52428	1.497e-06	4.81163	16.9112	2.82853e-08
rs7748711	2.29953e-06	4.72514	2.623e-05	4.20392	19.8119	1.73186e-09
rs7748785	9.37648e-07	4.9043	3.865e-05	4.11538	20.1296	1.27608e-09
rs7749424	0.000861589	3.33219	2.721e-07	5.14179	17.0845	2.39321e-08
rs7752091	0.000268726	3.64372	1.285e-08	-5.688	-20.7853	6.79591e-10
rs7753324	1.86823e-06	4.76717	4.562e-06	4.58397	21.7955	2.57577e-10
rs77577224	0.000358707	3.56874	1.804e-06	4.77419	16.9915	2.61766e-08
rs7759516	1.03755e-06	4.88438	2.073e-17	-8.48966	-41.5924	1.59e-18
rs77600257	1.90077e-06	4.76369	7.652e-06	4.47471	21.2604	4.30577e-10
rs7762223	2.73974e-06	4.68942	3.042e-06	-4.66798	-21.9475	2.22616e-10
rs7762963	8.03822e-06	4.46418	5.527e-06	-4.54373	-20.3372	1.04528e-09
rs7763242	5.13346e-06	4.55927	2.635e-07	5.14783	23.4087	5.48046e-11
rs7763324	1.83654e-06	4.77063	5.646e-10	-6.2	-29.6581	1.38479e-13
rs7764129	0.000818013	3.34662	2.213e-07	-5.18045	-17.3868	1.78809e-08
rs7765741	0.00086147	3.33224	2.615e-07	-5.14925	-17.2079	2.12478e-08
rs7769780	0.000830023	3.34258	1.537e-07	-5.24812	-17.593	1.46588e-08
rs7770865	0.000840311	3.33916	2.213e-07	5.18045	17.2488	2.0426e-08
rs7771156	0.000160583	3.7741	7.658e-08	5.375	20.2295	1.15922e-09
rs7771204	0.000863456	3.33162	2.042e-07	5.19549	17.2597	2.02123e-08
rs7772990	0.00100325	3.28962	1.667e-07	5.23308	17.165	2.21438e-08
rs7774446	0.000971852	3.29856	1.475e-07	-5.25564	-17.3865	1.78869e-08
rs7775640	0.00110708	3.2618	3.539e-07	5.0922	16.562	3.96121e-08
rs7775980	1.07228e-06	4.87787	2.476e-17	-8.46897	-41.4357	1.8456e-18
rs7776230	5.9709e-06	-4.52741	5.643e-08	5.42975	-24.6483	1.67056e-11
rs7776399	1.29494e-05	-4.36096	1.032e-05	4.41026	-19.2834	2.87924e-09
rs77942641	0.00503246	2.80495	8.793e-10	-6.12991	-17.2536	2.03304e-08
rs77977611	3.03543e-05	-4.17079	1.708e-05	4.3	-17.9814	1.00824e-08
rs77988055	0.000330842	3.58987	3.026e-06	-4.66906	-16.8068	3.12812e-08
rs78026352	4.45123e-05	-4.08272	7.525e-06	4.47826	-18.3316	7.19604e-09
rs78114378	0.000340471	3.58239	1.837e-06	4.77061	17.0438	2.48901e-08
rs78181855	0.00466874	2.82905	1.127e-09	-6.09036	-17.289	1.9649e-08
rs78375092	8.18616e-07	4.93087	1.779e-05	-4.29097	-21.2142	4.50104e-10
rs78436453	0.00519697	2.79456	8.918e-10	6.12766	17.0649	2.43872e-08
rs78516619	1.02764e-09	-6.10505	0.005616	2.76937	-16.966	2.68281e-08
rs78588171	1.10619e-05	4.3953	6.976e-06	4.49442	19.7028	1.92347e-09
rs78900103	1.0877e-06	-4.87507	1.028e-13	7.43721	-36.3606	2.31384e-16
rs78959534	0.00519637	2.7946	1.006e-09	6.10843	17.0117	2.56711e-08
rs79028439	6.81773e-06	4.49929	0.000199	-3.72034	-16.7836	3.19896e-08
rs79050195	0.00160594	3.15483	3.216e-19	8.96104	28.1528	5.83771e-13
rs7929660	3.69063e-13	-7.26643	9.158e-22	9.58599	-69.8455	3.71484e-30
rs7930471	2.97879e-05	-4.17508	3.985e-08	-5.49153	22.8655	9.22631e-11
rs7935077	4.43547e-05	-4.08354	7.838e-06	-4.46957	18.2039	8.13815e-09
rs79364962	0.00078343	3.35858	5.105e-07	5.02232	16.8203	3.0877e-08
rs7940387	6.8237e-06	4.49911	0.0002351	3.67797	16.5036	4.19118e-08
rs7940816	1.5647e-06	-4.80279	1.647e-07	5.23529	-25.2102	9.75234e-12
rs7943756	1.40265e-06	-4.82463	1.574e-07	5.2437	-25.3654	8.40488e-12
rs7943867	3.24586e-05	-4.1555	8.654e-08	5.35294	-22.3043	1.58069e-10
rs7945546	2.98531e-05	-4.17458	3.985e-08	5.49153	-22.9872	8.21021e-11
rs7947350	3.69063e-13	-7.26643	9.158e-22	9.58599	-69.8455	3.71484e-30
rs7948109	4.61902e-05	-4.07411	7.393e-08	-5.38136	21.8648	2.41009e-10
rs7949790	2.51773e-07	-5.15638	1.32e-17	8.54194	-44.176	1.36341e-19
rs7951733	0.000153947	-3.7846	4.047e-10	6.25221	-23.7321	4.01913e-11
rs79540726	2.29351e-06	4.72568	1.214e-05	4.375	20.6208	7.95949e-10
rs79554419	9.40936e-06	4.43032	3.413e-06	4.64427	20.5219	8.75299e-10
rs79626929	0.000838417	3.33979	3.317e-07	-5.10448	-17.0967	2.36524e-08
rs7966079	0.000831151	3.3422	6.535e-08	-5.40351	-18.1125	8.88638e-09
rs7967229	0.000909076	3.31725	5.522e-08	-5.43363	-18.0778	9.18847e-09
rs79699315	0.00525025	2.79126	3.192e-10	6.28916	17.4929	1.6143e-08
rs79984746	0.000328655	3.59159	1.954e-06	4.75812	17.0429	2.49112e-08
rs80173514	0.00159687	3.15647	1.773e-19	9.02649	28.3724	4.73183e-13
rs80268871	3.50106e-06	-4.639	4.569e-12	-6.91837	32.0038	1.47439e-14
rs80347787	2.94605e-06	4.67454	5.36e-06	4.55019	21.2145	4.49976e-10
rs8180642	2.80008e-05	4.18915	2.208e-08	-5.59483	-23.5016	5.01329e-11
rs892949	2.94612e-05	-4.17759	5.308e-08	-5.44068	22.6676	1.11557e-10
rs892950	4.34991e-05	-4.08806	9.596e-06	4.42609	-18.1417	8.64011e-09
rs892951	4.35031e-05	-4.08804	9.217e-06	-4.43478	18.0821	9.15042e-09
rs892952	4.35622e-05	-4.08773	7.225e-06	-4.48696	18.2934	7.46559e-09
rs9284955	0.000298263	-3.6168	8.583e-13	-7.15152	25.7818	5.64148e-12
rs930320	4.64162e-05	-4.07298	8.92e-08	5.34746	-21.8393	2.46983e-10
rs930321	4.97405e-05	-4.05684	7.749e-08	5.37288	-21.8563	2.42977e-10
rs9309402	9.70018e-05	-3.89797	2.219e-06	4.73239	-18.496	6.14272e-09
rs9312655	0.00019751	-3.72216	8.872e-14	7.45669	-27.846	7.82784e-13
rs9312656	0.000179585	-3.74613	9.997e-14	7.44094	-27.9657	6.98139e-13
rs9312657	0.000193077	-3.72792	9.997e-14	-7.44094	27.6489	9.45159e-13
rs931423	4.66434e-06	-4.57935	8.677e-08	5.35246	-24.5758	1.79063e-11
rs9322320	7.89878e-05	3.94745	4.048e-10	-6.25217	-24.7518	1.51277e-11
rs9322321	0.00027222	3.64039	3.909e-09	-5.888	-21.4974	3.42924e-10
rs9322364	8.77546e-05	3.92218	2.1e-06	4.74359	18.5558	5.79908e-09
rs9322367	5.68892e-06	-4.53764	9.486e-06	4.42857	-20.148	1.25379e-09
rs9341077	8.71224e-06	-4.44689	1.178e-07	5.29688	-23.6173	4.48676e-11
rs9371219	6.07799e-07	4.98872	1.521e-11	-6.7459	-33.7457	2.79821e-15
rs9371245	2.51959e-05	4.21304	6.264e-07	4.98291	20.9376	5.87057e-10
rs9371246	0.000124068	3.83795	1.07e-08	5.7193	21.8885	2.35595e-10
rs9371513	0.000982155	3.29559	1.883e-07	-5.21053	-17.2216	2.09686e-08
rs9371516	0.000125375	3.83537	1.871e-09	6.00862	22.979	8.27491e-11
rs9371517	0.000125357	3.8354	1.774e-09	6.01724	23.0121	8.01612e-11
rs9371518	0.000100737	3.88881	2.335e-05	-4.23016	-16.4936	4.23177e-08
rs9371519	1.39431e-05	4.34476	1.106e-06	4.87179	21.1112	4.96909e-10
rs9371529	1.10989e-06	4.8711	8.325e-17	-8.32653	-40.6813	3.78285e-18
rs9383568	6.01326e-07	4.9908	1.439e-05	4.33779	21.592	3.13152e-10
rs9383615	5.08604e-06	4.56121	3.475e-07	-5.09565	-23.3036	6.06106e-11
rs9383887	0.000845493	3.33745	2.213e-07	5.18045	17.24	2.06003e-08
rs9383888	0.000843859	3.33801	1.736e-07	-5.22556	-17.4934	1.6136e-08
rs9383889	1.33321e-05	4.35457	0.0001241	3.83784	16.6682	3.57555e-08
rs9383890	4.60384e-07	5.04213	1.625e-05	-4.31104	-21.7945	2.5784e-10
rs9383893	2.45878e-05	4.21855	7.5e-10	-6.15517	-26.0389	4.41067e-12
rs9383900	2.15159e-05	4.24855	3.237e-10	-6.28696	-26.7859	2.1579e-12
rs9383906	7.69963e-08	5.37403	1.172e-14	-7.71905	-41.5984	1.58103e-18
rs9383911	1.89697e-08	5.62115	1.721e-14	-7.6699	-43.2322	3.34371e-19
rs9383915	0.00391616	2.88484	1.023e-09	6.10574	17.5546	1.52118e-08
rs9383980	5.23167e-06	4.5553	2.188e-07	5.18261	23.5462	4.8033e-11
rs9383982	0.000106028	3.87637	2.013e-06	-4.75214	-18.4703	6.29645e-09
rs939433	7.45332e-06	-4.48031	8.196e-05	-3.9386	17.5997	1.45637e-08
rs9397047	0.000957635	3.30269	3.189e-07	5.11194	16.8349	3.04456e-08
rs9397050	4.33172e-05	4.08903	5.538e-07	5.00667	20.4179	9.67249e-10
rs9397091	5.15893e-06	4.55824	3.809e-07	-5.07826	-23.209	6.63701e-11
rs9397092	7.79184e-05	3.95071	2.591e-06	-4.70085	-18.6211	5.44569e-09
rs9397400	0.00114414	3.25245	2.513e-07	5.15672	16.7235	3.38985e-08
rs9397401	0.00100515	3.28909	2.32e-07	5.17164	16.961	2.69579e-08
rs9397403	0.000159544	3.77572	8.021e-08	5.36667	20.2069	1.18477e-09
rs9397405	0.000125658	3.83482	1.973e-09	6	22.9428	8.56737e-11
rs9397409	0.000293657	3.62084	6.322e-09	5.808	20.9687	5.69789e-10
rs9397412	6.08163e-06	4.52353	7.657e-12	6.84483	30.875	4.3313e-14
rs9397413	6.03004e-07	4.99025	1.609e-11	-6.7377	-33.715	2.88135e-15
rs9397414	6.05731e-07	4.98938	9.66e-12	-6.81148	-34.0785	2.0372e-15
rs9397422	3.55992e-07	5.0911	8.032e-11	6.5	33.0033	5.68099e-15
rs9397495	5.30591e-06	4.5523	2.292e-07	-5.17391	-23.6155	4.49479e-11
rs9478208	5.75944e-05	4.02246	6.787e-12	-6.86207	-27.6853	9.12827e-13
rs9479029	0.0010039	3.28943	2.058e-07	-5.19403	-17.1349	2.27962e-08
rs9479041	2.4619e-05	4.21827	9.835e-10	-6.11207	-25.8546	5.26155e-12
rs9479289	0.00620983	2.73649	3.542e-16	8.15328	22.2148	1.72244e-10
rs954238	6.50444e-07	4.97562	9.888e-17	8.30612	41.2058	2.29675e-18
rs963193	2.08728e-05	4.25535	4.782e-10	-6.22609	-26.5687	2.65637e-12
rs9637989	4.33182e-05	4.08902	5.35e-07	-5.01333	-20.5545	8.48315e-10
rs9689096	0.000786394	3.35754	3.709e-07	-5.08333	-17.1161	2.32125e-08
rs972409	1.2374e-07	-5.28788	0.0003022	-3.61345	19.054	3.59033e-09
rs979210	4.37945e-05	-4.08649	8.501e-06	4.45217	-18.2416	7.84751e-09
rs980227	5.84871e-05	-4.01883	2.24e-06	4.7305	-19.0616	3.56413e-09
rs9992737	9.74877e-05	-3.89674	2.202e-13	-7.33594	28.4962	4.20375e-13
rs9997685	0.00147414	-3.17972	5.623e-12	6.88889	-21.9802	2.15744e-10
rs9998950	0.000151217	-3.78906	1.201e-12	-7.10526	26.8377	2.05352e-12

## Sheet: Table S3
Table S3 Candidate Pleiotropic Genes Identified by MAGMA
ensg	symbol	chr	start	end	type	pLI	ncRVIS	eqtlMapminP	minGwasP	IndSigSNPs	GenomicLocus
ENSG00000142794	NBPF3	1	21766621	21811498	protein_coding	1.9838e-11	-0.322123	5.0186e-07	8.34261e-20	rs2235529;rs56104760	1
ENSG00000076864	RAP1GAP	1	21922708	21995801	protein_coding	0.974157	-0.596614	1.0576e-06	8.34261e-20	rs2235529;rs56104760	1
ENSG00000142798	HSPG2	1	22148738	22263790	protein_coding	6.94654e-06	NA	2.6609e-08	8.34261e-20	rs2235529;rs56104760	1
ENSG00000070831	CDC42	1	22379120	22419437	protein_coding	0.656574	-0.512764	6.8032e-243	8.34261e-20	rs2235529;rs56104760	1
ENSG00000143153	ATP1B1	1	169074935	169101960	protein_coding	0.995565	0.638257	9.7091e-14	6.12689e-11	rs1894692	2
ENSG00000143156	NME7	1	169101769	169337205	protein_coding	0.00352848	-0.0417652	1.345e-12	6.12689e-11	rs1894692	2
ENSG00000117479	SLC19A2	1	169433147	169455241	protein_coding	0.00428588	-0.73337	2.0026e-09	6.12689e-11	rs1894692	2
ENSG00000188404	SELL	1	169659808	169680839	protein_coding	0.00173463	-0.27053	1.2366e-08	6.12689e-11	rs1894692	2
ENSG00000171806	METTL18	1	169761670	169764107	protein_coding	0.0289351	-0.194088	4.7606e-10	6.12689e-11	rs1894692	2
ENSG00000000457	SCYL3	1	169818772	169863408	protein_coding	0.547054	-0.406859	2.9164e-05	6.12689e-11	rs1894692	2
ENSG00000010165	METTL13	1	171750788	171783163	protein_coding	0.00133198	0.512936	1.0951e-22	NA	rs484686	3
ENSG00000197959	DNM3	1	171810621	172387606	protein_coding	0.028277	-0.434631	NA	4.93883e-06	rs484686	3
ENSG00000143971	ETAA1	2	67624451	67637677	protein_coding	0.975315	-0.0844236	4.0241e-09	9.54224e-09	rs4233939	4
ENSG00000175792	RUVBL1	3	127783621	127872757	protein_coding	0.998898	-0.243948	4.719e-07	2.32795e-08	rs1702136	5
ENSG00000132394	EEFSEC	3	127872297	128127485	protein_coding	0.0131153	0.18621	9.9127e-34	2.32795e-08	rs1702136	5
ENSG00000163902	RPN1	3	128338817	128399918	protein_coding	0.664451	0.624257	1.6009e-14	2.32795e-08	rs1702136	5
ENSG00000128052	KDR	4	55944644	55991756	protein_coding	0.984488	-1.29464	1.43363e-26	6.46661e-12	rs10013228	6
ENSG00000128039	SRD5A3	4	56212276	56239263	protein_coding	0.040727	0.814745	2.9508e-25	6.46661e-12	rs10013228	6
ENSG00000134852	CLOCK	4	56294070	56413305	protein_coding	0.99848	0.212118	4.3475e-12	6.46661e-12	rs10013228	6
ENSG00000138696	BMPR1B	4	95679119	96079599	protein_coding	0.991704	0.16273	NA	2.59947e-09	rs3775010	7
ENSG00000137309	HMGA1	6	34204650	34214008	protein_coding	0.7243	-0.910116	4.1184e-07	3.12812e-08	rs114472600;rs114078082	8
ENSG00000186577	C6orf1	6	34214157	34217247	protein_coding	0.298719	-0.834304	6.09952e-05	3.12812e-08	rs114472600;rs114078082	8
ENSG00000124614	RPS10	6	34385231	34393902	protein_coding	0.946463	0.204718	2.80621e-06	8.88861e-08	rs114472600;rs114078082	8
ENSG00000065060	UHRF1BP1	6	34759857	34850915	protein_coding	2.46541e-07	-0.830354	7.9467e-14	3.12812e-08	rs114472600;rs114078082	8
ENSG00000181472	ZBTB2	6	151685252	151712683	protein_coding	0.979835	-0.386614	4.1741e-16	2.39851e-10	rs7769780;rs57689380	9
ENSG00000155906	RMND1	6	151725989	151773259	protein_coding	7.66495e-07	0.739249	9.4171e-132	2.58154e-15	rs6937816;rs6557140;rs9397414;rs7769780	9
ENSG00000146476	C6orf211	6	151773422	151791236	protein_coding	5.45635e-07	-0.451045	7.2127e-63	2.58154e-15	rs6557140;rs9397414;rs57689380;rs7769780	9
ENSG00000120262	CCDC170	6	151815165	151942328	protein_coding	1.02112e-19	1.38068	1.0761e-50	2.39851e-10	rs57689380;rs6937816;rs7769780	9
ENSG00000131018	SYNE1	6	152442819	152958936	protein_coding	3.75068e-27	-0.109891	NA	2.57633e-15	rs113766362;rs3888239;rs13192494;rs17803505;rs6901631	10
ENSG00000091844	RGS17	6	153325594	153452384	protein_coding	0.380684	-0.241391	7.13792e-05	1.60895e-07	rs13192494	10
ENSG00000131808	FSHB	11	30252563	30256808	protein_coding	0.0128992	0.0592911	1.08011e-07	6.23614e-08	rs7126848	11
ENSG00000152219	ARL14EP	11	30344598	30359774	protein_coding	0.151697	-0.308298	3.68207e-115	4.29737e-23	rs7126848;rs74485684	11
ENSG00000066382	MPPED2	11	30406040	30608419	protein_coding	0.970565	0.0216018	2.3886e-08	1.05416e-08	rs7126848	11
ENSG00000111615	KRR1	12	75890684	75905416	protein_coding	0.0193506	0.239348	5.7223e-06	6.12689e-11	rs1894692	2
ENSG00000184752	NDUFA12	12	95290831	95397546	protein_coding	0.00201599	0.237785	4.6263e-46	1.08332e-08	rs7309252	12
ENSG00000120798	NR2C1	12	95414005	95467479	protein_coding	0.982333	-1.02973	8.9903e-19	1.08332e-08	rs7309252	12
ENSG00000180263	FGD6	12	95470525	95611258	protein_coding	0.995228	-1.11267	1.9538e-26	1.08332e-08	rs7309252	12
ENSG00000028203	VEZT	12	95611522	95696566	protein_coding	0.0259369	0.305037	4.4076e-11	1.08332e-08	rs7309252	12
ENSG00000180776	ZDHHC20	13	21950263	22033509	protein_coding	0.00233007	NA	7.7643e-07	6.12689e-11	rs1894692	2
ENSG00000103528	SYT17	16	19179293	19279652	protein_coding	0.0236363	0.919044	5.8705e-06	2.58154e-15	rs9397414	9

## Sheet: Table S4
Table S4 Summary of SNPs and mapped genes of FUMA
Genomic risk loci	12
Independenrt Lead SNPs *	17
Independent significant SNPs †	55
Candidate SNPs	1353
Candidate GWAS tagged SNPs	1019
Mapped genes	40
*lead SNPs were defined as the SNPs with the strongest association at a given locus and with r2 < 0.1 from each other
†Independent significant SNPs with p-value < 5e-08 and independent from each other at (r2 < 0.6)

## Sheet: Table S5
Table S5. 12 pleiotropic genomic loci identified by FUMA Using PLACO results
Top SNP	CHR	Position	Locus boundarya	PPLACO	Nearest gene	Functional annotation	CADD	RDB
rs2235529	1	22450487	22347396-22531542	3.10501e-20	WNT4	intronic	9.234	NA
rs1894692	1	169467654	168711028-169519049	2.49347e-13	AL021068.1	intergenic	0.694	5
rs2421985	1	172099136	172089326-172187250	1.31574e-11	DNM3	intronic	0.864	7
rs4233939	2	67782735	67776687-67869772	9.48726e-10	AC007422.1	intergenic	2.085	7
rs1702136	3	128118711	128071809-128122820	1.90259e-08	EEFSEC	intronic	0.414	5
rs10013228	4	55997340	55988082-56022903	3.13035e-13	KDR	intergenic	5.239	6
rs3775010	4	95821419	95781256-95834115	2.59947e-09	BMPR1B	intronic	12.72	5
rs9689096	6	34188892	34067732-34354073	2.32125e-08	CYCSP55	intergenic	0.081	5
rs9383911	6	151821024	151685594-151845594	3.34371e-19	CCDC170	intronic	4.976	6
rs17803505	6	152548027	152423128-152684585	2.84368e-17	SYNE1	intronic	4.586	7
rs74485684	11	30242287	30125619-30554476	1.71203e-30	FSHB	intergenic	7.258	6
rs7309252	12	95687497	95602319-95714862	7.20335e-09	VEZT	intronic	5.189	7
CADD, Combined Annotation-Dependent depletion scores; RDB, RegulomeDBscores. a Locus boundary of each pleiotropic genomic risk locus was denoted as “chromosome: start-end” defined by FUMA.

## Sheet: Table S6
Table S6 The top ten noteworthy GO or KEGG pathways
subgroup	GOterm	P-value	-log10(pvalue)	Count
Biological process	filopodium assembly	0.000163759	3.78579	3
Biological process	positive regulation of filopodium assembly	0.00125171	2.9025	2
Biological process	regulation of cell morphogenesis	0.0016326	2.78712	5
Biological process	mitochondrial fission	0.00244526	2.61168	2
Biological process	regulation of filopodium assembly	0.00292661	2.53363	2
Biological process	ovulation cycle process	0.00305335	2.51522	2
Biological process	steroid hormone biosynthetic process	0.00331444	2.47959	2
Biological process	regulation of plasma membrane bounded cell projection assembly	0.00395487	2.40287	3
Biological process	regulation of cell projection assembly	0.00407702	2.38966	3
Biological process	ovarian follicle development	0.00445909	2.35075	2
Cellular component	focal adhesion	0.000806444	3.09343	5
Cellular component	cell-substrate junction	0.000878582	3.05622	5
Cellular component	cell leading edge	0.00653874	2.18451	4
Cellular component	cytoplasmic ribonucleoprotein granule	0.00824794	2.08365	3
Cellular component	ribonucleoprotein granule	0.00924808	2.03395	3
Cellular component	postsynaptic endocytic zone	0.0177552	1.75067	1
Cellular component	microtubule organizing center attachment site	0.0195138	1.70966	1
Cellular component	meiotic nuclear membrane microtubule tethering complex	0.0195138	1.70966	1
Cellular component	nuclear membrane protein complex	0.0195138	1.70966	1
Cellular component	nuclear membrane microtubule tethering complex	0.0195138	1.70966	1
Molecular function	GTPase activity	0.000411416	3.38572	5
Molecular function	purine ribonucleoside binding	0.00631711	2.19948	4
Molecular function	purine nucleoside binding	0.00649271	2.18757	4
Molecular function	ribonucleoside binding	0.00649271	2.18757	4
Molecular function	nucleoside binding	0.00685366	2.16408	4
Molecular function	guanyl nucleotide binding	0.00735538	2.13339	4
Molecular function	guanyl ribonucleotide binding	0.00735538	2.13339	4
Molecular function	transmembrane receptor protein kinase activity	0.0107407	1.96897	2
Molecular function	ATPase binding	0.0128843	1.88994	2
Molecular function	TFIID-class transcription factor complex binding	0.0194489	1.71111	1
KEGG	N-Glycan biosynthesis	0.00464902	2.33264	2
KEGG	Endocrine and other factor-regulated calcium reabsorption	0.00521068	2.28311	2
KEGG	VEGF signaling pathway	0.00642294	2.19227	2
KEGG	Proteoglycans in cancer	0.00802093	2.09578	3
KEGG	Rap1 signaling pathway	0.00857026	2.06701	3
KEGG	Bacterial invasion of epithelial cells	0.0107469	1.96872	2
KEGG	GnRH signaling pathway	0.0154112	1.81216	2
KEGG	Fluid shear stress and atherosclerosis	0.0326834	1.48567	2
KEGG	Non-alcoholic fatty liver disease	0.0398943	1.39909	2
KEGG	Proximal tubule bicarbonate reclamation	0.0465446	1.33213	1

## Sheet: Table S7
Table S7 MR analysis of PCOS and endometriosis
P-value of less than 5× 10−8
exposure	outcome	method	nSNP	β	SE	pval	lo_ci	up_ci	or	or_lci95	or_uci95
PCOS	Endometriosis	MR Egger	4	0.532624	1.08754	0.672762	-1.59896	2.66421	1.7034	0.202106	14.3566
PCOS	Endometriosis	Weighted median	4	0.791376	0.187048	2.32788e-05	0.424762	1.15799	2.20643	1.52923	3.18353
PCOS	Endometriosis	Inverse variance weighted	4	1.16046	0.39995	0.00371377	0.376554	1.94436	3.19139	1.45725	6.98914
PCOS	Endometriosis	Simple mode	4	1.69601	0.541872	0.0520696	0.633936	2.75807	5.45213	1.88502	15.7695
PCOS	Endometriosis	Weighted mode	4	1.5681	0.407099	0.030901	0.770185	2.36601	4.79753	2.16017	10.6548
Heterogeneity_test							Pleiotropy_test
exposure	outcome	method	Q	Q_df	Q_pval		exposure	outcome	egger_intercept	se	pval
PCOS	Endometriosis	Inverse variance weighted	44.0568	3	1.46781e-09		PCOS	Endometriosis	0.0683207	0.107885	0.591312
P-value of less than 1 × 10−6
exposure	outcome	method	nSNP	β	SE	pval	lo_ci	up_ci	or	or_lci95	or_uci95
PCOS	Endometriosis	MR Egger	6	0.602273	0.330934	0.14289	-0.046357	1.2509	1.82627	0.954701	3.4935
PCOS	Endometriosis	Weighted median	6	0.338728	0.149795	0.0237421	0.0451299	0.632327	1.40316	1.04616	1.88198
PCOS	Endometriosis	Inverse variance weighted	6	0.435234	0.1373	0.00152468	0.166126	0.704343	1.54533	1.18072	2.02252
PCOS	Endometriosis	Simple mode	6	0.159837	0.268737	0.577888	-0.366887	0.686561	1.17332	0.692888	1.98687
PCOS	Endometriosis	Weighted mode	6	0.643609	0.198929	0.0230679	0.253707	1.03351	1.90334	1.28879	2.81092
Heterogeneity_test							Pleiotropy_test
exposure	outcome	method	Q	Q_df	Q_pval		exposure	outcome	egger_intercept	se	pval
PCOS	Endometriosis	Inverse variance weighted	10.0935	5	0.0726281		PCOS	Endometriosis	-0.0128767	0.0228276	0.602823
P-value of less than 5 × 10−8
exposure	outcome	method	nSNP	β	SE	pval	lo_ci	up_ci	or	or_lci95	or_uci95
Endometriosis	PCOS	MR Egger	14	0.145677	0.131896	0.291039	-0.11284	0.404193	1.15682	0.893294	1.49809
Endometriosis	PCOS	Weighted median	14	0.114134	0.0438369	0.00922472	0.0282139	0.200054	1.1209	1.02862	1.22147
Endometriosis	PCOS	Inverse variance weighted	14	0.178568	0.0382808	3.09099e-06	0.103537	0.253598	1.1955	1.10909	1.28865
Endometriosis	PCOS	Simple mode	14	0.10053	0.0792754	0.226998	-0.0548496	0.25591	1.10576	0.946627	1.29164
Endometriosis	PCOS	Weighted mode	14	0.10053	0.070794	0.179132	-0.0382261	0.239287	1.10576	0.962495	1.27034
Heterogeneity_test							Pleiotropy_test
exposure	outcome	method	Q	Q_df	Q_pval		exposure	outcome	egger_intercept	se	pval
Endometriosis	PCOS	Inverse variance weighted	22.1242	13	0.0534669		Endometriosis	PCOS	0.0030875	0.0118061	0.798128

## Sheet: Table S8
Table S8 tissue-level enrichment of SNP heritability for endometriosis
Name	Coefficient	Coefficient_std_error	Coefficient_P_value
A05.360.319.Genitalia..Female	2.53768e-09	7.65506e-10	0.000458152
A05.360.319.114.630.Ovary	2.39252e-09	7.3664e-10	0.000581334
A05.360.319.679.Uterus	2.29556e-09	7.23069e-10	0.00074984
A06.407.Endocrine.Glands	2.1952e-09	7.16538e-10	0.00109341
A06.407.312.Gonads	2.08027e-09	7.05543e-10	0.00159674
Fallopian_Tube	2.18774e-09	8.33897e-10	0.00435144
Adipose_Visceral_(Omentum)	1.36834e-09	5.66335e-10	0.00784332
A05.360.319.679.256.Cervix.Uteri	1.53198e-09	6.46114e-10	0.00886839
A05.360.319.679.490.Endometrium	1.82626e-09	7.9344e-10	0.0106762
A11.436.294.064.Glucagon.Secreting.Cells	1.49609e-09	6.57673e-10	0.0114581
A05.360.Genitalia	1.25228e-09	5.94826e-10	0.0176329
A03.734.414.Islets.of.Langerhans	1.33704e-09	6.4705e-10	0.0193971
Uterus	1.34666e-09	7.0249e-10	0.0276201
A05.360.319.114.373.Fallopian.Tubes	1.35965e-09	7.6786e-10	0.038305
A11.118.637.Leukocytes	1.27938e-09	7.63272e-10	0.046852
A11.329.171.Chondrocytes	1.09698e-09	6.72464e-10	0.0514158
Cervix_Endocervix	1.06592e-09	6.60045e-10	0.0531644
A11.872.040.Adult.Stem.Cells	1.12641e-09	6.98341e-10	0.0533744
A05.360.319.679.690.Myometrium	1.24501e-09	7.74113e-10	0.053884
A11.872.190.Embryonic.Stem.Cells	8.47875e-10	5.90669e-10	0.0755797
Cells_Transformed_fibroblasts	8.82326e-10	6.34222e-10	0.0820834
A11.872.700.500.Induced.Pluripotent.Stem.Cells	9.23759e-10	6.86233e-10	0.0891303
A15.145.Blood	1.1044e-09	8.22489e-10	0.0896761
A04.411.Lung	8.81601e-10	6.82349e-10	0.098177
A03.556.500.760.Salivary.Glands	8.45094e-10	6.80825e-10	0.107251
A15.382.520.604.800.Palatine.Tonsil	8.18381e-10	7.00437e-10	0.121325
A02.165.Cartilage	7.16671e-10	6.53234e-10	0.136296
Adrenal_Gland	6.52025e-10	6.02045e-10	0.1394
A15.145.229.637.555.567.562.725.Plasma.Cells	7.64252e-10	7.30068e-10	0.147591
A15.145.229.Blood.Cells	7.29513e-10	7.41552e-10	0.162616
A10.549.Lymphoid.Tissue	6.92246e-10	7.13945e-10	0.166121
A02.835.583.443.800.800.Synovial.Fluid	7.05431e-10	7.52384e-10	0.174227
A15.145.229.637.555.Leukocytes..Mononuclear	7.05741e-10	7.64062e-10	0.177829
A10.615.284.473.Chorion	5.43672e-10	5.8891e-10	0.177956
A11.436.275.Endothelial.Cells	7.36111e-10	8.41523e-10	0.190859
Liver	5.7374e-10	6.88815e-10	0.20244
A10.165.114.830.500.750.Subcutaneous.Fat..Abdominal	5.07385e-10	6.20267e-10	0.206675
A03.734.Pancreas	4.92868e-10	6.1082e-10	0.209864
A14.549.Mouth	5.59589e-10	7.07087e-10	0.214355
A10.549.400.Lymph.Nodes	5.74746e-10	7.34205e-10	0.216868
A15.382.490.555.567.537.Killer.Cells..Natural	4.81724e-10	6.2131e-10	0.219071
Cells_EBV-transformed_lymphocytes	4.8071e-10	6.26698e-10	0.221525
A02.835.583.443.800.Synovial.Membrane	4.09794e-10	5.37156e-10	0.222763
A11.436.348.Hepatocytes	4.93164e-10	6.55801e-10	0.226025
Breast_Mammary_Tissue	4.51025e-10	6.18321e-10	0.232867
A05.360.444.Genitalia..Male	4.33469e-10	5.98746e-10	0.234545
A07.231.908.Veins	5.68195e-10	7.96667e-10	0.237856
Adipose_Subcutaneous	4.18673e-10	6.00275e-10	0.242755
A10.336.707.Prostate	4.20045e-10	6.02831e-10	0.242968
A10.615.789.Serous.Membrane	5.22655e-10	7.90329e-10	0.254206
Cervix_Ectocervix	3.42006e-10	5.49478e-10	0.266833
A06.407.071.140.Adrenal.Cortex	4.86022e-10	8.13975e-10	0.275222
A03.556.500.760.464.Parotid.Gland	3.94013e-10	6.69253e-10	0.278019
Esophagus_Mucosa	3.68685e-10	6.30781e-10	0.279445
A15.382.520.604.700.Spleen	4.18166e-10	7.74797e-10	0.294698
A14.549.167.646.Periodontium	3.83463e-10	7.1189e-10	0.295063
Minor_Salivary_Gland	3.25745e-10	6.26066e-10	0.301426
A11.118.637.555.567.569.T.Lymphocytes	3.65588e-10	7.27946e-10	0.307757
A07.231.908.670.874.Umbilical.Veins	3.65404e-10	7.64312e-10	0.316296
Ovary	3.81424e-10	7.98017e-10	0.316338
A10.165.114.830.750.Subcutaneous.Fat	2.85368e-10	6.08721e-10	0.319606
A11.118.637.555.567.562.B.Lymphocytes	3.15999e-10	7.09954e-10	0.328124
A14.549.167.Dentition	2.77747e-10	7.01648e-10	0.346108
A11.382.Endocrine.Cells	2.3956e-10	6.26519e-10	0.351095
A07.231.114.Arteries	2.51082e-10	6.6886e-10	0.353686
A11.872.190.260.Embryoid.Bodies	2.44171e-10	6.68509e-10	0.357463
Spleen	2.4116e-10	6.87921e-10	0.362958
A15.382.490.555.567.Lymphocytes	2.67794e-10	7.82136e-10	0.36603
A11.436.397.Keratinocytes	2.33243e-10	7.02821e-10	0.369995
A03.620.Liver	2.18124e-10	6.71182e-10	0.372596
Esophagus_Muscularis	1.42352e-10	5.81154e-10	0.403249
A11.329.Connective.Tissue.Cells	1.52376e-10	6.63228e-10	0.409144
A11.497.497.600.Oocytes	1.55048e-10	6.84037e-10	0.410341
A11.118.637.555.567.569.200.700.T.Lymphocytes..Regulatory	1.38102e-10	6.96528e-10	0.421416
A06.407.071.Adrenal.Glands	1.42766e-10	7.52369e-10	0.424751
A03.556.875.875.Stomach	1.10557e-10	6.70924e-10	0.434557
A15.382.490.555.567.622.Lymphocytes..Null	1.03698e-10	7.11313e-10	0.442046
A06.407.312.782.Testis	7.71331e-11	5.36161e-10	0.442805
A10.615.550.599.Mouth.Mucosa	9.97781e-11	7.05786e-10	0.443788
A05.360.490.Germ.Cells	9.38682e-11	6.69016e-10	0.444208
A10.690.Muscles	3.38885e-11	6.42787e-10	0.478977
A03.556.249.249.209.Cecum	2.23146e-11	6.28867e-10	0.485847
A15.145.846.Serum	2.63926e-11	8.05528e-10	0.486931
A05.810.453.324.Kidney.Cortex	1.30808e-11	5.56671e-10	0.490626
A11.627.624.249.Monocyte.Macrophage.Precursor.Cells	1.07285e-11	7.26839e-10	0.494112
Whole_Blood	1.10316e-11	7.63488e-10	0.494236
A11.872.378.590.635.Granulocyte.Macrophage.Progenitor.Cells	6.10754e-12	7.41528e-10	0.496714
Lung	4.52631e-12	5.62647e-10	0.496791
A11.872.378.Hematopoietic.Stem.Cells	-1.15661e-11	7.28161e-10	0.506337
Stomach	-3.65481e-11	7.09786e-10	0.520533
Esophagus_Gastroesophageal_Junction	-4.20948e-11	5.74725e-10	0.529194
A03.556.875.Upper.Gastrointestinal.Tract	-4.82835e-11	6.55733e-10	0.529349
Pancreas	-4.48583e-11	5.97917e-10	0.529902
Prostate	-6.26384e-11	6.70642e-10	0.537207
A10.165.450.300.Cicatrix	-6.25292e-11	6.67179e-10	0.537335
Thyroid	-5.79452e-11	5.96633e-10	0.538685
A11.872.Stem.Cells	-6.81389e-11	6.38313e-10	0.542506
A02.835.232.834.151.Cervical.Vertebrae	-7.6713e-11	5.6875e-10	0.553647
Brain_Hypothalamus	-8.20741e-11	5.36867e-10	0.560752
Artery_Aorta	-8.74679e-11	5.5518e-10	0.562594
A03.556.875.500.Esophagus	-1.03443e-10	6.32129e-10	0.564994
A11.627.340.360.Granulocyte.Precursor.Cells	-1.16832e-10	7.10718e-10	0.565286
A09.371.Eye	-1.19025e-10	6.83488e-10	0.569123
A03.556.249.249.356.Colon	-1.40412e-10	7.16412e-10	0.577693
A07.541.Heart	-1.34345e-10	6.13214e-10	0.586708
Vagina	-1.17438e-10	5.23779e-10	0.588704
A11.329.114.Adipocytes	-1.39294e-10	5.84314e-10	0.59421
A08.186.211.464.405.Hippocampus	-1.4903e-10	5.51498e-10	0.606508
A07.231.Blood.Vessels	-2.00548e-10	7.33072e-10	0.607793
A07.541.510.110.Aortic.Valve	-1.94692e-10	6.41535e-10	0.619238
Skin_Not_Sun_Exposed_(Suprapubic)	-2.04946e-10	6.68811e-10	0.620363
A03.556.124.526.767.Rectum	-1.94366e-10	6.17345e-10	0.623559
Skin_Sun_Exposed_(Lower_leg)	-2.13224e-10	6.68679e-10	0.625089
A10.165.450.300.425.Keloid	-2.30996e-10	6.81633e-10	0.632652
A05.360.319.887.Vulva	-2.39726e-10	6.91873e-10	0.635512
A15.145.300.Fetal.Blood	-2.93776e-10	8.2984e-10	0.638336
A15.378.316.Bone.Marrow.Cells	-3.1632e-10	7.86155e-10	0.656292
A15.145.229.637.555.567.569.200.CD4.Positive.T.Lymphocytes	-2.80584e-10	6.85164e-10	0.658919
Brain_Nucleus_accumbens_(basal_ganglia)	-2.15549e-10	5.08859e-10	0.664069
A06.407.900.Thyroid.Gland	-2.71733e-10	6.03723e-10	0.673679
Brain_Anterior_cingulate_cortex_(BA24)	-2.65026e-10	5.5788e-10	0.682627
Colon_Sigmoid	-2.48557e-10	5.21303e-10	0.683248
A15.382.Immune.System	-3.55214e-10	7.37776e-10	0.684907
A11.436.Epithelial.Cells	-3.07163e-10	6.24865e-10	0.688487
A07.541.560.Heart.Ventricles	-2.9875e-10	6.05543e-10	0.689121
Kidney_Cortex	-3.41783e-10	6.71607e-10	0.69459
Artery_Coronary	-2.73499e-10	5.3512e-10	0.695359
A02.633.567.850.Quadriceps.Muscle	-3.49659e-10	6.67728e-10	0.699741
A11.872.378.590.817.Megakaryocyte.Erythroid.Progenitor.Cells	-3.25365e-10	5.86428e-10	0.710493
A17.815.Skin	-3.6915e-10	6.53208e-10	0.714009
A11.627.635.Myeloid.Progenitor.Cells	-4.13903e-10	7.26184e-10	0.715651
A14.724.Pharynx	-3.7553e-10	6.57693e-10	0.715994
A11.872.580.Mesenchymal.Stem.Cells	-3.29023e-10	5.72625e-10	0.717215
Brain_Caudate_(basal_ganglia)	-2.88897e-10	5.00466e-10	0.718117
A11.118.637.555.567.562.440.Precursor.Cells..B.Lymphoid	-3.98718e-10	6.89583e-10	0.718436
A03.556.124.684.Intestine..Small	-3.93899e-10	6.72572e-10	0.720948
Brain_Putamen_(basal_ganglia)	-2.86317e-10	4.81747e-10	0.723854
A05.810.453.Kidney	-3.48172e-10	5.5542e-10	0.734625
A03.556.249.124.Ileum	-4.6396e-10	7.33744e-10	0.736411
A08.186.211.Brain	-3.77456e-10	5.73595e-10	0.744748
A08.186.211.132.810.428.200.Cerebellum	-4.44093e-10	6.37193e-10	0.757084
A03.556.Gastrointestinal.Tract	-4.59984e-10	6.5694e-10	0.758096
Brain_Cerebellar_Hemisphere	-3.76e-10	5.30473e-10	0.760776
A15.378.316.580.Monocytes	-5.2773e-10	7.32585e-10	0.76435
Brain_Substantia_nigra	-3.842e-10	5.26264e-10	0.767321
Pituitary	-5.17376e-10	7.07823e-10	0.767592
A11.443.Erythroid.Cells	-4.38762e-10	5.99587e-10	0.767847
Brain_Amygdala	-3.80162e-10	5.10547e-10	0.771748
A15.382.490.315.583.Neutrophils	-5.44321e-10	7.31006e-10	0.771749
A08.186.211.730.885.287.500.Cerebral.Cortex	-4.39712e-10	5.69106e-10	0.780131
Small_Intestine_Terminal_Ileum	-5.68308e-10	6.87243e-10	0.795864
A04.531.520.Nasal.Mucosa	-5.59743e-10	6.735e-10	0.79704
A08.186.211.865.428.Metencephalon	-5.20815e-10	6.25844e-10	0.797346
A05.360.444.492.362.Foreskin	-4.98928e-10	5.94523e-10	0.799324
A11.436.329.Granulosa.Cells	-5.57745e-10	6.57974e-10	0.801689
A08.186.211.464.Limbic.System	-4.92432e-10	5.68765e-10	0.806698
A08.186.211.464.710.225.Entorhinal.Cortex	-4.9476e-10	5.67392e-10	0.808393
A14.549.885.Tongue	-5.3606e-10	5.97446e-10	0.815208
A15.382.812.260.Dendritic.Cells	-6.33927e-10	6.86235e-10	0.822198
A15.145.229.188.Blood.Platelets	-5.76731e-10	6.13352e-10	0.826466
Brain_Frontal_Cortex_(BA9)	-5.15014e-10	5.351e-10	0.832092
A03.556.124.Intestines	-7.17126e-10	7.27955e-10	0.837718
A08.186.211.132.Brain.Stem	-6.44034e-10	6.35078e-10	0.844733
A09.371.729.Retina	-5.61282e-10	5.4932e-10	0.846556
Brain_Hippocampus	-5.13069e-10	4.97826e-10	0.84864
Brain_Cerebellum	-5.59333e-10	5.1814e-10	0.859818
A11.329.830.Stromal.Cells	-6.7846e-10	5.97346e-10	0.871978
A10.615.550.Mucous.Membrane	-7.18166e-10	6.31739e-10	0.872191
Nerve_Tibial	-6.56204e-10	5.52376e-10	0.882577
Brain_Cortex	-6.67134e-10	5.53977e-10	0.885756
A08.186.211.730.317.357.Hypothalamus	-9.77064e-10	8.05761e-10	0.887358
Brain_Spinal_cord_(cervical_c-1)	-6.28426e-10	5.07445e-10	0.892218
A11.872.653.Neural.Stem.Cells	-9.11361e-10	7.26352e-10	0.895208
A08.186.211.730.317.Diencephalon	-9.17046e-10	7.15775e-10	0.899937
A08.186.211.730.885.287.500.270.Frontal.Lobe	-7.56176e-10	5.74004e-10	0.906143
A11.329.629.Osteoblasts	-8.27601e-10	6.26539e-10	0.906734
Bladder	-7.3522e-10	5.53981e-10	0.907772
A14.724.557.Nasopharynx	-8.31968e-10	6.09274e-10	0.913953
A10.272.Epithelium	-8.79233e-10	6.41406e-10	0.91478
A11.620.520.Myocytes..Smooth.Muscle	-9.02407e-10	6.45858e-10	0.918826
A08.186.211.730.317.357.352.435.Hypothalamo.Hypophyseal.System	-1.15035e-09	8.15523e-10	0.920814
A03.556.249.249.356.668.Colon..Sigmoid	-9.26302e-10	6.5401e-10	0.921662
A03.556.124.369.Intestinal.Mucosa	-1.03701e-09	7.23285e-10	0.924178
A08.186.211.730.885.287.500.571.735.Visual.Cortex	-7.7121e-10	5.32232e-10	0.926333
A11.329.228.Fibroblasts	-7.81835e-10	5.15187e-10	0.935439
A15.382.680.Phagocytes	-1.12103e-09	7.35671e-10	0.936223
A10.615.Membranes	-9.29506e-10	6.05888e-10	0.9375
A15.382.812.Mononuclear.Phagocyte.System	-1.09313e-09	7.12304e-10	0.937564
Muscle_Skeletal	-9.6168e-10	6.25674e-10	0.937857
A05.810.890.Urinary.Bladder	-1.13958e-09	7.38837e-10	0.938511
Heart_Atrial_Appendage	-8.95881e-10	5.23657e-10	0.956443
A11.329.372.600.Macrophages..Alveolar	-1.13428e-09	6.53979e-10	0.958579
A15.382.812.522.Macrophages	-1.22138e-09	6.98853e-10	0.959741
A08.186.211.730.885.287.249.487.Corpus.Striatum	-9.69502e-10	5.51749e-10	0.960553
A08.186.211.730.885.287.249.Basal.Ganglia	-9.21721e-10	5.2372e-10	0.960792
Artery_Tibial	-8.44345e-10	4.68896e-10	0.964126
A08.186.211.730.885.287.500.670.Parietal.Lobe	-9.58345e-10	5.14781e-10	0.968674
A07.541.358.Heart.Atria	-1.10305e-09	5.84008e-10	0.970537
A10.690.467.Muscle..Smooth	-1.09782e-09	5.64462e-10	0.974107
Heart_Left_Ventricle	-1.04467e-09	5.25308e-10	0.976631
A08.186.211.653.Mesencephalon	-1.41935e-09	6.60824e-10	0.984137
Colon_Transverse	-1.36109e-09	6.03604e-10	0.987932
A10.272.497.Epidermis	-1.4725e-09	6.52746e-10	0.98796
Testis	-1.10575e-09	4.84393e-10	0.988777
A07.541.358.100.Atrial.Appendage	-1.5358e-09	5.4647e-10	0.997526

## Sheet: Table S9
Table S9 tissue-level enrichment of SNP heritability for PCOS
Name	Coefficient	Coefficient_std_error	Coefficient_P_value
A05.360.319.679.Uterus	3.18712e-09	1.47109e-09	0.0151365
A07.541.Heart	2.30613e-09	1.08948e-09	0.017142
A05.360.319.679.490.Endometrium	2.63677e-09	1.34323e-09	0.0248228
Fallopian_Tube	2.42083e-09	1.31454e-09	0.0327687
A05.360.444.Genitalia..Male	2.13765e-09	1.20992e-09	0.0386329
A10.336.707.Prostate	2.12755e-09	1.22153e-09	0.0407797
A07.541.560.Heart.Ventricles	1.95404e-09	1.12981e-09	0.0418571
Testis	1.46799e-09	9.59685e-10	0.0630507
Pancreas	1.64457e-09	1.08823e-09	0.0653647
A15.145.229.637.555.567.562.725.Plasma.Cells	1.96215e-09	1.32878e-09	0.0698843
A10.165.114.830.500.750.Subcutaneous.Fat..Abdominal	1.87642e-09	1.29015e-09	0.0729145
A05.360.319.679.690.Myometrium	1.94452e-09	1.39784e-09	0.0820983
A08.186.211.730.317.357.Hypothalamus	2.25745e-09	1.73595e-09	0.0967307
A11.436.348.Hepatocytes	1.70634e-09	1.39209e-09	0.110149
A03.556.124.684.Intestine..Small	1.71024e-09	1.41652e-09	0.113648
A06.407.071.140.Adrenal.Cortex	1.62621e-09	1.36372e-09	0.116537
A08.186.211.730.317.Diencephalon	2.07639e-09	1.83023e-09	0.128293
A11.118.637.555.567.562.B.Lymphocytes	1.47823e-09	1.32568e-09	0.13241
A07.231.908.670.874.Umbilical.Veins	1.34713e-09	1.2192e-09	0.134594
Nerve_Tibial	1.31337e-09	1.19633e-09	0.136139
Prostate	1.38027e-09	1.26132e-09	0.13691
A06.407.071.Adrenal.Glands	1.47481e-09	1.36004e-09	0.139097
A04.411.Lung	1.36933e-09	1.27916e-09	0.1422
A05.360.319.887.Vulva	1.26803e-09	1.23208e-09	0.151699
Esophagus_Gastroesophageal_Junction	1.28194e-09	1.26902e-09	0.156204
Adrenal_Gland	1.23738e-09	1.25311e-09	0.161713
Cervix_Ectocervix	1.19137e-09	1.22322e-09	0.165037
A09.371.729.Retina	1.1008e-09	1.16894e-09	0.173171
A11.118.637.555.567.569.200.700.T.Lymphocytes..Regulatory	1.28811e-09	1.39676e-09	0.178209
Adipose_Visceral_(Omentum)	1.11652e-09	1.21747e-09	0.179549
Esophagus_Muscularis	1.23993e-09	1.35303e-09	0.179725
Ovary	1.13537e-09	1.24794e-09	0.181465
A07.541.358.Heart.Atria	1.02697e-09	1.16296e-09	0.1886
A08.186.211.132.Brain.Stem	9.07984e-10	1.07725e-09	0.19965
Brain_Cerebellar_Hemisphere	8.60339e-10	1.05607e-09	0.207634
A11.872.700.500.Induced.Pluripotent.Stem.Cells	1.01102e-09	1.24779e-09	0.208899
Artery_Aorta	8.99308e-10	1.12185e-09	0.211384
A08.186.211.865.428.Metencephalon	8.79833e-10	1.11974e-09	0.216007
A05.360.Genitalia	1.05989e-09	1.35335e-09	0.216766
A11.382.Endocrine.Cells	1.05333e-09	1.36712e-09	0.220511
A15.145.229.637.555.567.569.200.CD4.Positive.T.Lymphocytes	1.10994e-09	1.46233e-09	0.223919
Cells_Transformed_fibroblasts	8.7334e-10	1.20721e-09	0.234706
A05.810.453.324.Kidney.Cortex	8.09643e-10	1.15058e-09	0.240816
A08.186.211.730.317.357.352.435.Hypothalamo.Hypophyseal.System	1.10042e-09	1.5866e-09	0.243977
A03.556.124.Intestines	8.93222e-10	1.29796e-09	0.245671
Uterus	8.59203e-10	1.25883e-09	0.247448
A15.382.490.315.583.Neutrophils	9.54915e-10	1.43157e-09	0.252373
A10.165.114.830.750.Subcutaneous.Fat	8.43475e-10	1.30184e-09	0.258521
Whole_Blood	8.58225e-10	1.32471e-09	0.258538
A05.360.490.Germ.Cells	8.18788e-10	1.28124e-09	0.261392
A03.556.875.500.Esophagus	8.28304e-10	1.30244e-09	0.262401
Cervix_Endocervix	8.05307e-10	1.27594e-09	0.263971
A07.541.358.100.Atrial.Appendage	7.03463e-10	1.12201e-09	0.26534
A02.835.583.443.800.800.Synovial.Fluid	9.26398e-10	1.51541e-09	0.270495
A05.360.319.114.630.Ovary	8.55861e-10	1.44831e-09	0.277281
A08.186.211.Brain	6.55692e-10	1.14166e-09	0.282872
A03.556.875.Upper.Gastrointestinal.Tract	8.29627e-10	1.47248e-09	0.286574
A08.186.211.132.810.428.200.Cerebellum	6.1973e-10	1.12244e-09	0.29043
A09.371.Eye	6.81582e-10	1.25921e-09	0.294159
A10.549.400.Lymph.Nodes	7.54625e-10	1.41044e-09	0.296316
A15.382.490.555.567.537.Killer.Cells..Natural	6.83353e-10	1.32201e-09	0.302612
Brain_Cerebellum	5.41064e-10	1.08146e-09	0.308429
A05.360.319.Genitalia..Female	7.39469e-10	1.49292e-09	0.310188
A15.145.846.Serum	6.23372e-10	1.26265e-09	0.310759
A06.407.Endocrine.Glands	7.08484e-10	1.4395e-09	0.311299
A07.541.510.110.Aortic.Valve	5.77215e-10	1.18427e-09	0.312987
A15.382.520.604.700.Spleen	6.53897e-10	1.39571e-09	0.319712
A07.231.114.Arteries	6.1819e-10	1.3549e-09	0.3241
Lung	5.08828e-10	1.14455e-09	0.328316
A06.407.312.782.Testis	4.67085e-10	1.06969e-09	0.331181
A03.556.875.875.Stomach	5.59201e-10	1.4428e-09	0.349163
A10.549.Lymphoid.Tissue	5.46381e-10	1.44092e-09	0.352274
A07.231.908.Veins	4.75669e-10	1.25571e-09	0.352416
A11.872.190.Embryonic.Stem.Cells	5.12386e-10	1.37871e-09	0.35508
A03.556.500.760.Salivary.Glands	5.02703e-10	1.42502e-09	0.362131
A03.556.Gastrointestinal.Tract	4.38865e-10	1.25277e-09	0.363051
A11.436.329.Granulosa.Cells	4.57059e-10	1.33574e-09	0.366108
A03.556.249.124.Ileum	4.54938e-10	1.34832e-09	0.367904
Pituitary	4.94517e-10	1.46973e-09	0.368259
A11.436.397.Keratinocytes	4.34531e-10	1.30632e-09	0.369704
A15.145.229.Blood.Cells	4.60476e-10	1.48043e-09	0.377884
A17.815.Skin	3.63688e-10	1.20535e-09	0.38143
A08.186.211.464.Limbic.System	3.43503e-10	1.15042e-09	0.382627
Cells_EBV-transformed_lymphocytes	3.64269e-10	1.27247e-09	0.387336
A06.407.900.Thyroid.Gland	2.65504e-10	1.19142e-09	0.411827
A10.272.497.Epidermis	3.0416e-10	1.3693e-09	0.412107
A08.186.211.730.885.287.500.Cerebral.Cortex	2.47116e-10	1.15857e-09	0.415549
A11.436.275.Endothelial.Cells	2.78552e-10	1.35049e-09	0.418294
Bladder	2.06161e-10	1.06874e-09	0.423518
A08.186.211.653.Mesencephalon	2.08827e-10	1.21659e-09	0.431857
A11.872.040.Adult.Stem.Cells	1.94851e-10	1.22934e-09	0.437031
A08.186.211.730.885.287.249.487.Corpus.Striatum	1.62032e-10	1.12087e-09	0.44253
A15.145.Blood	2.11765e-10	1.57529e-09	0.446532
A07.231.Blood.Vessels	1.58698e-10	1.26838e-09	0.450215
A05.810.890.Urinary.Bladder	1.50519e-10	1.25108e-09	0.452118
Kidney_Cortex	1.29935e-10	1.13196e-09	0.454306
A11.497.497.600.Oocytes	1.46384e-10	1.34139e-09	0.45655
A06.407.312.Gonads	1.53432e-10	1.4588e-09	0.458118
A10.615.789.Serous.Membrane	1.22683e-10	1.38377e-09	0.464677
A08.186.211.464.405.Hippocampus	9.84159e-11	1.18356e-09	0.466865
Liver	7.21968e-11	1.17497e-09	0.475502
A11.872.378.590.817.Megakaryocyte.Erythroid.Progenitor.Cells	5.59066e-11	1.2432e-09	0.482066
Artery_Coronary	3.15945e-11	1.10459e-09	0.488591
A15.382.490.555.567.Lymphocytes	3.8263e-11	1.53498e-09	0.490056
A03.556.124.526.767.Rectum	2.31607e-11	1.33671e-09	0.493088
Adipose_Subcutaneous	1.97335e-11	1.20034e-09	0.493442
A05.360.319.114.373.Fallopian.Tubes	7.11665e-12	1.49023e-09	0.498095
A05.360.319.679.256.Cervix.Uteri	2.96938e-12	1.26594e-09	0.499064
Thyroid	-7.03781e-11	1.01467e-09	0.527649
Spleen	-1.31231e-10	1.26234e-09	0.541399
A11.872.190.260.Embryoid.Bodies	-1.76145e-10	1.26013e-09	0.555584
A03.556.500.760.464.Parotid.Gland	-2.07683e-10	1.33902e-09	0.561629
A11.627.635.Myeloid.Progenitor.Cells	-2.26207e-10	1.29537e-09	0.569314
A02.835.232.834.151.Cervical.Vertebrae	-2.82633e-10	1.26645e-09	0.588298
A08.186.211.464.710.225.Entorhinal.Cortex	-2.88595e-10	1.17166e-09	0.59728
A11.118.637.Leukocytes	-3.98456e-10	1.42591e-09	0.610047
A03.556.249.249.356.Colon	-3.84197e-10	1.29875e-09	0.616316
A08.186.211.730.885.287.500.670.Parietal.Lobe	-4.11952e-10	1.31367e-09	0.623083
A11.872.378.Hematopoietic.Stem.Cells	-3.91219e-10	1.23887e-09	0.623918
Colon_Transverse	-4.12068e-10	1.12188e-09	0.643303
A04.531.520.Nasal.Mucosa	-5.92036e-10	1.43763e-09	0.659762
A11.872.653.Neural.Stem.Cells	-5.75405e-10	1.38449e-09	0.661151
A15.382.680.Phagocytes	-5.99198e-10	1.38605e-09	0.667241
A08.186.211.730.885.287.500.571.735.Visual.Cortex	-5.05618e-10	1.10383e-09	0.676544
A11.627.624.249.Monocyte.Macrophage.Precursor.Cells	-5.9762e-10	1.30093e-09	0.677018
A11.329.114.Adipocytes	-5.95142e-10	1.28362e-09	0.678549
A11.329.Connective.Tissue.Cells	-5.59884e-10	1.15912e-09	0.685461
A11.118.637.555.567.569.T.Lymphocytes	-7.35886e-10	1.41253e-09	0.698806
A11.118.637.555.567.562.440.Precursor.Cells..B.Lymphoid	-7.02029e-10	1.32237e-09	0.702252
Brain_Caudate_(basal_ganglia)	-5.737e-10	1.009e-09	0.715181
A15.145.229.637.555.Leukocytes..Mononuclear	-8.72271e-10	1.52461e-09	0.716382
A08.186.211.730.885.287.249.Basal.Ganglia	-6.85849e-10	1.1535e-09	0.723937
A10.165.450.300.Cicatrix	-7.30563e-10	1.21631e-09	0.72596
A14.549.167.Dentition	-7.75909e-10	1.25991e-09	0.731002
A11.443.Erythroid.Cells	-9.77943e-10	1.4995e-09	0.742857
A08.186.211.730.885.287.500.270.Frontal.Lobe	-8.25401e-10	1.17989e-09	0.757899
A14.549.167.646.Periodontium	-1.04328e-09	1.46568e-09	0.761707
A03.556.249.249.356.668.Colon..Sigmoid	-8.47324e-10	1.17973e-09	0.763693
A03.556.124.369.Intestinal.Mucosa	-9.3851e-10	1.30131e-09	0.764608
A15.382.812.Mononuclear.Phagocyte.System	-1.00779e-09	1.39472e-09	0.76503
Small_Intestine_Terminal_Ileum	-9.41399e-10	1.30114e-09	0.765319
A15.145.300.Fetal.Blood	-1.07232e-09	1.46565e-09	0.767805
Minor_Salivary_Gland	-7.70993e-10	1.05226e-09	0.76813
A10.615.550.Mucous.Membrane	-8.94621e-10	1.2205e-09	0.76822
Artery_Tibial	-8.19058e-10	1.10179e-09	0.771376
Stomach	-8.84534e-10	1.14904e-09	0.779291
A03.734.414.Islets.of.Langerhans	-8.85342e-10	1.13727e-09	0.781856
A10.615.550.599.Mouth.Mucosa	-9.46512e-10	1.17571e-09	0.789606
A15.378.316.580.Monocytes	-1.16971e-09	1.4485e-09	0.790321
A11.627.340.360.Granulocyte.Precursor.Cells	-1.01541e-09	1.22834e-09	0.795782
A05.360.444.492.362.Foreskin	-9.29104e-10	1.1137e-09	0.797931
Skin_Not_Sun_Exposed_(Suprapubic)	-1.00808e-09	1.1864e-09	0.802252
A10.165.450.300.425.Keloid	-1.03933e-09	1.21734e-09	0.803384
A15.145.229.188.Blood.Platelets	-1.24131e-09	1.44618e-09	0.804647
Colon_Sigmoid	-9.85755e-10	1.14332e-09	0.805707
A11.329.228.Fibroblasts	-9.7021e-10	1.11879e-09	0.807084
A02.633.567.850.Quadriceps.Muscle	-1.19581e-09	1.37465e-09	0.807823
Heart_Atrial_Appendage	-8.85282e-10	9.86811e-10	0.815171
A14.724.Pharynx	-1.15082e-09	1.28028e-09	0.815644
A11.872.378.590.635.Granulocyte.Macrophage.Progenitor.Cells	-1.1617e-09	1.26863e-09	0.820091
Breast_Mammary_Tissue	-1.03595e-09	1.12115e-09	0.82226
A11.436.Epithelial.Cells	-1.07913e-09	1.15423e-09	0.825088
A14.549.885.Tongue	-1.34852e-09	1.42367e-09	0.828235
Vagina	-1.02724e-09	1.07928e-09	0.829396
A02.835.583.443.800.Synovial.Membrane	-1.05982e-09	1.08022e-09	0.836732
A05.810.453.Kidney	-1.15886e-09	1.17995e-09	0.836983
A03.556.249.249.209.Cecum	-1.24078e-09	1.25643e-09	0.838314
A11.872.Stem.Cells	-1.26143e-09	1.2457e-09	0.84438
Skin_Sun_Exposed_(Lower_leg)	-1.22222e-09	1.20061e-09	0.84566
Brain_Putamen_(basal_ganglia)	-1.05765e-09	1.02286e-09	0.849435
Esophagus_Mucosa	-1.26696e-09	1.18956e-09	0.856577
A03.620.Liver	-1.23954e-09	1.14161e-09	0.861212
A15.382.812.260.Dendritic.Cells	-1.46694e-09	1.34557e-09	0.862188
A10.615.Membranes	-1.27163e-09	1.16438e-09	0.862608
A15.382.Immune.System	-1.5276e-09	1.3448e-09	0.872008
A11.436.294.064.Glucagon.Secreting.Cells	-1.32002e-09	1.15935e-09	0.872563
A15.382.520.604.800.Palatine.Tonsil	-1.65957e-09	1.43888e-09	0.875622
A11.329.372.600.Macrophages..Alveolar	-1.4067e-09	1.20102e-09	0.879252
A15.378.316.Bone.Marrow.Cells	-1.70706e-09	1.44878e-09	0.880657
A11.329.171.Chondrocytes	-1.46867e-09	1.19603e-09	0.89027
A03.734.Pancreas	-1.49949e-09	1.21752e-09	0.890949
A11.872.580.Mesenchymal.Stem.Cells	-1.42405e-09	1.15092e-09	0.892014
A15.382.490.555.567.622.Lymphocytes..Null	-1.7632e-09	1.36319e-09	0.90207
A10.690.Muscles	-1.801e-09	1.36194e-09	0.906979
Brain_Spinal_cord_(cervical_c-1)	-1.46931e-09	1.09124e-09	0.910923
Brain_Nucleus_accumbens_(basal_ganglia)	-1.35805e-09	9.95618e-10	0.91372
A10.272.Epithelium	-1.73888e-09	1.27128e-09	0.914315
A10.615.284.473.Chorion	-1.58966e-09	1.13146e-09	0.919984
Brain_Anterior_cingulate_cortex_(BA24)	-1.46096e-09	9.97923e-10	0.928403
Muscle_Skeletal	-1.75475e-09	1.18379e-09	0.930871
A02.165.Cartilage	-1.99341e-09	1.28646e-09	0.939373
A15.382.812.522.Macrophages	-2.10662e-09	1.25204e-09	0.95377
A11.329.830.Stromal.Cells	-2.07913e-09	1.2328e-09	0.954151
Heart_Left_Ventricle	-1.81042e-09	1.00597e-09	0.964044
Brain_Hypothalamus	-1.90276e-09	1.04809e-09	0.965273
A14.549.Mouth	-2.23728e-09	1.21382e-09	0.967348
A14.724.557.Nasopharynx	-2.42021e-09	1.25247e-09	0.973341
Brain_Amygdala	-2.03803e-09	1.02152e-09	0.976983
Brain_Frontal_Cortex_(BA9)	-2.00628e-09	9.76775e-10	0.980011
A10.690.467.Muscle..Smooth	-2.28398e-09	1.10633e-09	0.980513
Brain_Hippocampus	-2.01684e-09	9.58625e-10	0.982306
Brain_Cortex	-2.49184e-09	1.04512e-09	0.991443
Brain_Substantia_nigra	-2.53735e-09	1.02226e-09	0.99347
A11.329.629.Osteoblasts	-3.21712e-09	1.21014e-09	0.996075
A11.620.520.Myocytes..Smooth.Muscle	-3.09135e-09	1.14991e-09	0.99641
